# Supplementary material for: 2-[(2,6-Diisopropyl­phen­yl)imino­meth­yl]-4-iodo­phenol
Source: Acta Crystallogr Sect E Struct Rep Online. 2012 May 31;68(Pt 6):o1915. doi: 10.1107/S1600536812023653 (PMC3379471; doi:10.1107/S1600536812023653)
Supplement: Supplementary file 1 [file e-68-o1915-sup1.cif]

##############################################################################
#                                                                            #
# This CIF contains the data in a paper accepted for publication in          #
# Acta Crystallographica Section E. It conforms to the requirements of       #
# Notes for Authors for Acta Crystallographica Section E, and has been       #
# peer reviewed under the auspices of the IUCr Commission on Journals.       #
#                                                                            #
# Full details of the Crystallographic Information File format               #
# are given in the paper "The Crystallographic Information File (CIF):       #
# a New Standard Archive File for Crystallography" by S. R. Hall, F. H.      #
# Allen and I. D. Brown [Acta Cryst. (1991), A47, 655-685].                  #
#                                                                            #
# The current version of the core CIF dictionary is obtainable from          #
# ftp://ftp.iucr.org/pub/cif_core.dic.                                       #
#                                                                            #
# Software is freely available for graphical display of the structure(s)     #
# in this CIF. For information consult the CIF software page                 #
# http://www.iucr.org/resources/cif/software.                                #
#                                                                            #
# This file may be used for bona fide research purposes within the           #
# scientific community so long as proper attribution is given to the journal # 
# article from which it was obtained.                                        #
#                                                                            #
##############################################################################
data_global
_audit_creation_method     'SHELXL97'
_journal_date_recd_electronic     2012-05-10
_journal_date_accepted     2012-05-24
_journal_name_full     'Acta Crystallographica, Section E'
_journal_year     2012
_journal_volume     68
_journal_issue      6
_journal_page_first     o1915
_journal_page_last     o1915
_journal_paper_category     QO
_journal_paper_doi     10.1107/S1600536812023653
_journal_coeditor_code     RK2360
_publ_contact_author_name     'G. Chakkaravarthi'
_publ_contact_author_address
;
Department of Physics
CPCL Polytechnic College
Chennai 600 068
India
;
_publ_contact_author_email
                          'chakkaravarthi_2005@yahoo.com, rajagopal18@yahoo.com'
_publ_contact_author_fax     ?
_publ_contact_author_phone     '09940334668'
_publ_section_title
;
2-[(2,6-Diisopropylphenyl)iminomethyl]-4-iodophenol
;
loop_
    _publ_author_name
    _publ_author_address
    'P. Balamurugan'
;
Department of Chemistry,
Government Arts College (Men),
Nandanam,
Chennai 600 035,
India
;
    'K. Kanmani Raja'
;
Department of Chemistry,
Government Thirumagal Mills College,
Gudiyattam 632 604,
India
;
    'I. Mohammed Bilal'
;
Department of Chemistry,
B.S. Abdur Rahman  University,
Vandalur, Chennai 600 049,
India
;
    'G. Chakkaravarthi'
;
Department of Physics,
CPCL Polytechnic College,
Chennai 600 068,
India
;
    'G. Rajagopal'
;
Department of Chemistry,
Government Arts College,
Melur 625 106,
India
;
_publ_section_synopsis     .
data_I
_audit_creation_method     'SHELXL97'
_chemical_name_systematic
;
2-[(2,6-Diisopropylphenyl)iminomethyl]-4-iodophenol
;
_chemical_name_common     ?
_chemical_formula_moiety     'C19 H22 I N O'
_chemical_formula_sum     'C19 H22 I N O'
_chemical_formula_iupac     'C19 H22 I N O'
_chemical_formula_weight     407.28
_chemical_melting_point     ?
_symmetry_cell_setting     triclinic
_symmetry_space_group_name_H-M     'P -1'
_symmetry_space_group_name_Hall     '-P 1'
loop_
    _symmetry_equiv_pos_as_xyz
    'x, y, z'
    '-x, -y, -z'
_cell_length_a     5.9891(2)
_cell_length_b     12.4270(5)
_cell_length_c     25.8832(10)
_cell_angle_alpha     83.065(2)
_cell_angle_beta     84.860(3)
_cell_angle_gamma     76.408(2)
_cell_volume     1855.00(12)
_cell_formula_units_Z     4
_cell_measurement_reflns_used     10508
_cell_measurement_theta_min     0.79
_cell_measurement_theta_max     29.77
_cell_measurement_temperature     295(2)
_exptl_crystal_description     'prism'
_exptl_crystal_colour     'yellow'
_exptl_crystal_size_max     0.26
_exptl_crystal_size_mid     0.24
_exptl_crystal_size_min     0.20
_exptl_crystal_density_diffrn     1.458
_exptl_crystal_density_meas     ?
_exptl_crystal_density_method     'not measured'
_exptl_crystal_F_000     816
_exptl_absorpt_coefficient_mu     1.728
_exptl_absorpt_correction_type     multi-scan
_exptl_absorpt_process_details     '(<i>SADABS</i>; Sheldrick, 1996)'
_exptl_absorpt_correction_T_min     0.6621
_exptl_absorpt_correction_T_max     0.7238
_exptl_special_details
;
;
_diffrn_ambient_temperature     295(2)
_diffrn_radiation_type     'MoK\a'
_diffrn_radiation_wavelength     0.71073
_diffrn_radiation_source     'fine-focus sealed tube'
_diffrn_radiation_monochromator     'graphite'
_diffrn_measurement_device_type     'Bruker Kappa APEXII CCD'
_diffrn_measurement_method     '\w and \f scans '
_diffrn_detector_area_resol_mean     ?
_diffrn_reflns_number     45699
_diffrn_reflns_av_R_equivalents     0.0247
_diffrn_reflns_av_sigmaI/netI     0.0229
_diffrn_reflns_theta_min     0.79
_diffrn_reflns_theta_max     29.77
_diffrn_reflns_theta_full     29.77
_diffrn_measured_fraction_theta_max     0.991
_diffrn_measured_fraction_theta_full     0.991
_diffrn_reflns_limit_h_min     -8
_diffrn_reflns_limit_h_max     8
_diffrn_reflns_limit_k_min     -17
_diffrn_reflns_limit_k_max     17
_diffrn_reflns_limit_l_min     -36
_diffrn_reflns_limit_l_max     36
_diffrn_standards_number     0
_diffrn_standards_interval_count     ?
_diffrn_standards_interval_time     0
_diffrn_standards_decay_%     ?
_refine_special_details
;
 Refinement of <i>F</i>^2^ against ALL reflections. The weighted
 <i>R</i>-factor <i>wR</i> and goodness of fit <i>S</i> are based on
 <i>F</i>^2^, conventional <i>R</i>-factors <i>R</i> are based on <i>F</i>,
 with <i>F</i> set to zero for negative <i>F</i>^2^. The threshold expression
 of <i>F</i>^2^ > \s(<i>F</i>^2^) is used only for calculating
 <i>R</i>-factors(gt) <i>etc</i>. and is not relevant to the choice of
 reflections for refinement. <i>R</i>-factors based on <i>F</i>^2^ are
 statistically about twice as large as those based on <i>F</i>, and
 <i>R</i>-factors based on ALL data will be even larger.
;
_reflns_number_total     10505
_reflns_number_gt     7252
_reflns_threshold_expression     I>2\s(I)
_refine_ls_structure_factor_coef     Fsqd
_refine_ls_matrix_type     full
_refine_ls_R_factor_all     0.0640
_refine_ls_R_factor_gt     0.0390
_refine_ls_wR_factor_gt     0.0960
_refine_ls_wR_factor_ref     0.1111
_refine_ls_goodness_of_fit_ref     1.013
_refine_ls_restrained_S_all     1.013
_refine_ls_number_reflns     10505
_refine_ls_number_parameters     407
_refine_ls_number_restraints     0
_refine_ls_hydrogen_treatment     constr
_refine_ls_weighting_scheme     calc
_refine_ls_weighting_details
         'calc w=1/[\s^2^(Fo^2^)+(0.0464P)^2^+1.3528P] where P=(Fo^2^+2Fc^2^)/3'
_atom_sites_solution_hydrogens     geom
_atom_sites_solution_primary     direct
_atom_sites_solution_secondary     difmap
_refine_ls_shift/su_max     0.000
_refine_ls_shift/su_mean     0.000
_refine_diff_density_max     0.914
_refine_diff_density_min     -0.645
_refine_ls_extinction_method     'none'
_refine_ls_extinction_coef     ?
loop_
    _atom_type_symbol
    _atom_type_description
    _atom_type_scat_dispersion_real
    _atom_type_scat_dispersion_imag
    _atom_type_scat_source
    'C' 'C' 0.0033 0.0016
                         'International Tables Vol C Tables 4.2.6.8 and 6.1.1.4'
    'H' 'H' 0.0000 0.0000
                         'International Tables Vol C Tables 4.2.6.8 and 6.1.1.4'
    'I' 'I' -0.4742 1.8119
                         'International Tables Vol C Tables 4.2.6.8 and 6.1.1.4'
    'N' 'N' 0.0061 0.0033
                         'International Tables Vol C Tables 4.2.6.8 and 6.1.1.4'
    'O' 'O' 0.0106 0.0060
                         'International Tables Vol C Tables 4.2.6.8 and 6.1.1.4'
_computing_data_collection     '<i>APEX2</i> (Bruker, 2004)'
_computing_cell_refinement     '<i>SAINT</i> (Bruker, 2004)'
_computing_data_reduction     '<i>SAINT</i> (Bruker, 2004)'
_computing_structure_solution     '<i>SHELXS97</i> (Sheldrick, 2008)'
_computing_structure_refinement     '<i>SHELXL97</i> (Sheldrick, 2008)'
_computing_molecular_graphics     '<i>PLATON</i> (Spek, 2009)'
_computing_publication_material     '<i>SHELXL97</i> (Sheldrick, 2008)'
loop_
    _atom_site_type_symbol
    _atom_site_label
    _atom_site_fract_x
    _atom_site_fract_y
    _atom_site_fract_z
    _atom_site_U_iso_or_equiv
    _atom_site_adp_type
    _atom_site_calc_flag
    _atom_site_refinement_flags
    _atom_site_occupancy
    _atom_site_symmetry_multiplicity
    _atom_site_disorder_assembly
    _atom_site_disorder_group
    C C1 0.4118(5) 0.6977(2) 0.00843(10) 0.0464(6) Uani d . 1 1 . .
    C C2 0.5675(5) 0.7050(2) -0.03417(10) 0.0522(6) Uani d . 1 1 . .
    H H2 0.6832 0.7430 -0.0330 0.063 Uiso calc R 1 1 . .
    C C3 0.5509(6) 0.6561(3) -0.07792(11) 0.0582(7) Uani d . 1 1 . .
    C C4 0.3847(7) 0.5972(3) -0.07979(13) 0.0668(9) Uani d . 1 1 . .
    H H4 0.3753 0.5643 -0.1097 0.080 Uiso calc R 1 1 . .
    C C5 0.2343(7) 0.5870(3) -0.03797(14) 0.0685(9) Uani d . 1 1 . .
    H H5 0.1248 0.5454 -0.0392 0.082 Uiso calc R 1 1 . .
    C C6 0.2420(5) 0.6380(2) 0.00656(11) 0.0544(7) Uani d . 1 1 . .
    C C7 0.4231(5) 0.7547(2) 0.05361(10) 0.0475(6) Uani d . 1 1 . .
    H H7 0.5400 0.7923 0.0539 0.057 Uiso calc R 1 1 . .
    C C8 0.2887(5) 0.8156(2) 0.13537(10) 0.0472(6) Uani d . 1 1 . .
    C C9 0.4337(6) 0.7673(3) 0.17544(11) 0.0563(7) Uani d . 1 1 . .
    C C10 0.4269(7) 0.8276(3) 0.21734(12) 0.0748(10) Uani d . 1 1 . .
    H H10 0.5214 0.7975 0.2445 0.090 Uiso calc R 1 1 . .
    C C11 0.2842(8) 0.9303(4) 0.21954(14) 0.0866(12) Uani d . 1 1 . .
    H H11 0.2825 0.9695 0.2481 0.104 Uiso calc R 1 1 . .
    C C12 0.1436(7) 0.9759(3) 0.17999(15) 0.0774(10) Uani d . 1 1 . .
    H H12 0.0490 1.0465 0.1819 0.093 Uiso calc R 1 1 . .
    C C13 0.1385(5) 0.9198(3) 0.13727(12) 0.0572(7) Uani d . 1 1 . .
    C C14 -0.0175(6) 0.9713(3) 0.09377(16) 0.0722(9) Uani d . 1 1 . .
    H H14 -0.0246 0.9119 0.0727 0.087 Uiso calc R 1 1 . .
    C C15 0.0816(9) 1.0567(4) 0.05887(18) 0.1021(15) Uani d . 1 1 . .
    H H15A 0.0918 1.1159 0.0786 0.153 Uiso calc R 1 1 . .
    H H15B -0.0162 1.0862 0.0307 0.153 Uiso calc R 1 1 . .
    H H15C 0.2324 1.0225 0.0451 0.153 Uiso calc R 1 1 . .
    C C16 -0.2637(8) 1.0227(5) 0.1132(2) 0.1217(19) Uani d . 1 1 . .
    H H16A -0.3289 0.9666 0.1336 0.183 Uiso calc R 1 1 . .
    H H16B -0.3546 1.0528 0.0839 0.183 Uiso calc R 1 1 . .
    H H16C -0.2623 1.0811 0.1342 0.183 Uiso calc R 1 1 . .
    C C17 0.5924(6) 0.6533(3) 0.17394(12) 0.0661(8) Uani d . 1 1 . .
    H H17 0.5806 0.6279 0.1401 0.079 Uiso calc R 1 1 . .
    C C18 0.5224(10) 0.5710(4) 0.2152(2) 0.123(2) Uani d . 1 1 . .
    H H18A 0.5301 0.5942 0.2489 0.184 Uiso calc R 1 1 . .
    H H18B 0.6244 0.4993 0.2125 0.184 Uiso calc R 1 1 . .
    H H18C 0.3678 0.5662 0.2107 0.184 Uiso calc R 1 1 . .
    C C19 0.8408(9) 0.6554(6) 0.1781(3) 0.159(3) Uani d . 1 1 . .
    H H19A 0.8810 0.7129 0.1533 0.239 Uiso calc R 1 1 . .
    H H19B 0.9373 0.5847 0.1710 0.239 Uiso calc R 1 1 . .
    H H19C 0.8621 0.6701 0.2127 0.239 Uiso calc R 1 1 . .
    C C20 0.7450(4) 0.6051(2) 0.36056(10) 0.0411(5) Uani d . 1 1 . .
    C C21 0.9503(5) 0.6272(2) 0.33716(12) 0.0531(7) Uani d . 1 1 . .
    C C22 0.9664(6) 0.7363(3) 0.32285(15) 0.0663(9) Uani d . 1 1 . .
    H H22 1.1011 0.7511 0.3059 0.080 Uiso calc R 1 1 . .
    C C23 0.7852(6) 0.8224(2) 0.33351(13) 0.0601(8) Uani d . 1 1 . .
    H H23 0.7989 0.8954 0.3244 0.072 Uiso calc R 1 1 . .
    C C24 0.5821(5) 0.8019(2) 0.35772(11) 0.0474(6) Uani d . 1 1 . .
    C C25 0.5625(5) 0.6937(2) 0.37041(10) 0.0460(6) Uani d . 1 1 . .
    H H25 0.4245 0.6796 0.3859 0.055 Uiso calc R 1 1 . .
    C C26 0.7213(4) 0.4913(2) 0.37687(10) 0.0427(5) Uani d . 1 1 . .
    H H26 0.5809 0.4800 0.3920 0.051 Uiso calc R 1 1 . .
    C C27 0.8554(4) 0.2998(2) 0.39095(10) 0.0421(5) Uani d . 1 1 . .
    C C28 0.7612(5) 0.2388(2) 0.36035(11) 0.0510(6) Uani d . 1 1 . .
    C C29 0.7379(6) 0.1340(2) 0.38151(14) 0.0651(8) Uani d . 1 1 . .
    H H29 0.6760 0.0914 0.3620 0.078 Uiso calc R 1 1 . .
    C C30 0.8036(6) 0.0917(2) 0.43042(15) 0.0694(9) Uani d . 1 1 . .
    H H30 0.7819 0.0220 0.4442 0.083 Uiso calc R 1 1 . .
    C C31 0.9005(6) 0.1515(3) 0.45893(14) 0.0660(8) Uani d . 1 1 . .
    H H31 0.9477 0.1212 0.4919 0.079 Uiso calc R 1 1 . .
    C C32 0.9307(5) 0.2568(2) 0.43996(11) 0.0496(6) Uani d . 1 1 . .
    C C33 1.0355(6) 0.3225(3) 0.47292(13) 0.0663(8) Uani d . 1 1 . .
    H H33 1.0681 0.3866 0.4501 0.080 Uiso calc R 1 1 . .
    C C34 0.8713(10) 0.3675(5) 0.5157(2) 0.1163(18) Uani d . 1 1 . .
    H H34A 0.7312 0.4102 0.5014 0.174 Uiso calc R 1 1 . .
    H H34B 0.9379 0.4144 0.5337 0.174 Uiso calc R 1 1 . .
    H H34C 0.8387 0.3071 0.5397 0.174 Uiso calc R 1 1 . .
    C C35 1.2620(10) 0.2569(6) 0.4929(3) 0.160(3) Uani d . 1 1 . .
    H H35A 1.3437 0.3068 0.5042 0.240 Uiso calc R 1 1 . .
    H H35B 1.3523 0.2178 0.4656 0.240 Uiso calc R 1 1 . .
    H H35C 1.2339 0.2044 0.5217 0.240 Uiso calc R 1 1 . .
    C C36 0.6849(7) 0.2835(3) 0.30611(12) 0.0674(9) Uani d . 1 1 . .
    H H36 0.6893 0.3624 0.3008 0.081 Uiso calc R 1 1 . .
    C C37 0.8456(9) 0.2258(7) 0.26518(19) 0.157(3) Uani d . 1 1 . .
    H H37A 0.8594 0.1469 0.2719 0.236 Uiso calc R 1 1 . .
    H H37B 0.9942 0.2421 0.2658 0.236 Uiso calc R 1 1 . .
    H H37C 0.7864 0.2514 0.2315 0.236 Uiso calc R 1 1 . .
    C C38 0.4445(8) 0.2758(6) 0.29912(19) 0.121(2) Uani d . 1 1 . .
    H H38A 0.4439 0.2012 0.2931 0.181 Uiso calc R 1 1 . .
    H H38B 0.3860 0.3262 0.2698 0.181 Uiso calc R 1 1 . .
    H H38C 0.3492 0.2952 0.3300 0.181 Uiso calc R 1 1 . .
    I I1 0.77120(5) 0.67673(3) -0.144206(9) 0.09004(11) Uani d . 1 1 . .
    I I2 0.31035(4) 0.932551(16) 0.377683(10) 0.06823(9) Uani d . 1 1 . .
    N N1 0.2794(4) 0.75482(19) 0.09260(8) 0.0477(5) Uani d . 1 1 . .
    N N2 0.8848(4) 0.40812(18) 0.37106(9) 0.0449(5) Uani d . 1 1 . .
    O O1 0.0845(5) 0.6295(2) 0.04618(9) 0.0760(7) Uani d . 1 1 . .
    H H1 0.1016 0.6665 0.0691 0.114 Uiso calc R 1 1 . .
    O O2 1.1358(4) 0.54504(19) 0.32778(13) 0.0823(8) Uani d . 1 1 . .
    H H2A 1.0987 0.4850 0.3325 0.124 Uiso calc R 1 1 . .
loop_
    _atom_site_aniso_label
    _atom_site_aniso_U_11
    _atom_site_aniso_U_22
    _atom_site_aniso_U_33
    _atom_site_aniso_U_12
    _atom_site_aniso_U_13
    _atom_site_aniso_U_23
    C1 0.0554(15) 0.0450(14) 0.0400(13) -0.0130(11) -0.0087(11) -0.0022(11)
    C2 0.0640(17) 0.0561(16) 0.0394(14) -0.0191(13) -0.0049(12) -0.0041(12)
    C3 0.0696(19) 0.0612(18) 0.0408(15) -0.0069(14) -0.0054(13) -0.0080(13)
    C4 0.088(2) 0.0637(19) 0.0531(18) -0.0144(17) -0.0161(17) -0.0193(15)
    C5 0.083(2) 0.068(2) 0.066(2) -0.0317(18) -0.0164(17) -0.0153(16)
    C6 0.0649(18) 0.0553(16) 0.0476(15) -0.0216(13) -0.0102(13) -0.0029(13)
    C7 0.0572(15) 0.0515(15) 0.0386(13) -0.0212(12) -0.0055(11) -0.0040(11)
    C8 0.0554(15) 0.0534(15) 0.0355(13) -0.0209(12) 0.0057(11) -0.0041(11)
    C9 0.0730(19) 0.0602(17) 0.0371(14) -0.0198(15) -0.0017(13) -0.0028(12)
    C10 0.104(3) 0.083(2) 0.0395(16) -0.022(2) -0.0094(17) -0.0111(16)
    C11 0.127(4) 0.087(3) 0.0495(19) -0.024(3) 0.004(2) -0.0308(19)
    C12 0.096(3) 0.066(2) 0.067(2) -0.0123(19) 0.009(2) -0.0187(18)
    C13 0.0635(18) 0.0572(17) 0.0516(16) -0.0179(14) 0.0029(13) -0.0052(13)
    C14 0.068(2) 0.062(2) 0.084(3) -0.0083(16) -0.0141(18) -0.0043(18)
    C15 0.120(4) 0.115(4) 0.074(3) -0.045(3) -0.021(3) 0.023(3)
    C16 0.073(3) 0.126(4) 0.149(5) -0.005(3) -0.009(3) 0.019(4)
    C17 0.088(2) 0.067(2) 0.0421(16) -0.0137(17) -0.0141(15) -0.0018(14)
    C18 0.109(4) 0.080(3) 0.154(5) -0.008(3) 0.025(3) 0.033(3)
    C19 0.077(3) 0.127(5) 0.268(9) -0.019(3) 0.047(4) -0.042(5)
    C20 0.0485(13) 0.0399(12) 0.0379(12) -0.0158(10) -0.0037(10) -0.0031(10)
    C21 0.0511(15) 0.0474(15) 0.0624(18) -0.0163(12) 0.0034(13) -0.0066(13)
    C22 0.0600(18) 0.0577(18) 0.086(2) -0.0314(15) 0.0084(16) 0.0003(16)
    C23 0.0695(19) 0.0413(14) 0.075(2) -0.0264(14) -0.0055(16) 0.0005(14)
    C24 0.0574(15) 0.0394(13) 0.0479(15) -0.0134(11) -0.0074(12) -0.0060(11)
    C25 0.0508(14) 0.0412(13) 0.0471(14) -0.0151(11) 0.0001(11) -0.0030(11)
    C26 0.0472(13) 0.0404(13) 0.0423(13) -0.0152(10) 0.0023(10) -0.0047(10)
    C27 0.0436(13) 0.0358(12) 0.0443(14) -0.0053(10) 0.0024(10) -0.0053(10)
    C28 0.0642(17) 0.0393(13) 0.0507(16) -0.0123(12) -0.0058(13) -0.0067(11)
    C29 0.086(2) 0.0378(14) 0.075(2) -0.0168(14) -0.0072(17) -0.0114(14)
    C30 0.087(2) 0.0340(14) 0.082(2) -0.0088(14) -0.0054(19) 0.0071(15)
    C31 0.073(2) 0.0535(17) 0.063(2) -0.0055(15) -0.0123(16) 0.0161(15)
    C32 0.0494(14) 0.0513(15) 0.0453(15) -0.0071(12) -0.0018(11) -0.0027(12)
    C33 0.072(2) 0.081(2) 0.0519(17) -0.0277(17) -0.0118(15) -0.0035(16)
    C34 0.127(4) 0.136(4) 0.105(4) -0.054(3) 0.027(3) -0.065(3)
    C35 0.106(4) 0.204(7) 0.181(7) 0.002(4) -0.072(4) -0.085(6)
    C36 0.104(3) 0.0578(18) 0.0497(17) -0.0327(18) -0.0160(17) -0.0044(14)
    C37 0.084(3) 0.300(10) 0.063(3) -0.001(4) 0.005(2) -0.019(4)
    C38 0.077(3) 0.182(6) 0.081(3) 0.007(3) -0.018(2) 0.014(3)
    I1 0.1026(2) 0.1210(2) 0.04660(13) -0.02447(17) 0.00854(12) -0.02049(13)
    I2 0.07654(15) 0.04092(11) 0.08644(17) -0.00987(9) -0.00392(11) -0.01118(10)
    N1 0.0552(13) 0.0516(13) 0.0394(11) -0.0199(10) 0.0001(10) -0.0041(10)
    N2 0.0503(12) 0.0404(11) 0.0451(12) -0.0140(9) 0.0022(9) -0.0058(9)
    O1 0.0842(16) 0.0992(19) 0.0619(14) -0.0542(15) 0.0054(12) -0.0181(13)
    O2 0.0569(13) 0.0544(13) 0.131(2) -0.0179(10) 0.0303(14) -0.0085(14)
_geom_special_details
;
 All s.u.'s (except the s.u. in the dihedral angle between two l.s. planes)
 are estimated using the full covariance matrix. The cell s.u.'s are taken
 into account individually in the estimation of s.u.'s in distances, angles
 and torsion angles; correlations between s.u.'s in cell parameters are only
 used when they are defined by crystal symmetry. An approximate (isotropic)
 treatment of cell s.u.'s is used for estimating s.u.'s involving l.s. planes.
;
loop_
    _geom_bond_atom_site_label_1
    _geom_bond_atom_site_label_2
    _geom_bond_site_symmetry_2
    _geom_bond_distance
    _geom_bond_publ_flag
    C1 C2 . 1.388(4) ?
    C1 C6 . 1.400(4) ?
    C1 C7 . 1.452(4) ?
    C2 C3 . 1.370(4) ?
    C2 H2 . 0.9300 ?
    C3 C4 . 1.373(5) ?
    C3 I1 . 2.097(3) ?
    C4 C5 . 1.358(5) ?
    C4 H4 . 0.9300 ?
    C5 C6 . 1.390(4) ?
    C5 H5 . 0.9300 ?
    C6 O1 . 1.342(4) ?
    C7 N1 . 1.266(3) ?
    C7 H7 . 0.9300 ?
    C8 C13 . 1.396(4) ?
    C8 C9 . 1.398(4) ?
    C8 N1 . 1.425(3) ?
    C9 C10 . 1.383(4) ?
    C9 C17 . 1.512(5) ?
    C10 C11 . 1.363(6) ?
    C10 H10 . 0.9300 ?
    C11 C12 . 1.367(6) ?
    C11 H11 . 0.9300 ?
    C12 C13 . 1.383(5) ?
    C12 H12 . 0.9300 ?
    C13 C14 . 1.511(5) ?
    C14 C15 . 1.504(6) ?
    C14 C16 . 1.529(6) ?
    C14 H14 . 0.9800 ?
    C15 H15A . 0.9600 ?
    C15 H15B . 0.9600 ?
    C15 H15C . 0.9600 ?
    C16 H16A . 0.9600 ?
    C16 H16B . 0.9600 ?
    C16 H16C . 0.9600 ?
    C17 C18 . 1.490(6) ?
    C17 C19 . 1.508(7) ?
    C17 H17 . 0.9800 ?
    C18 H18A . 0.9600 ?
    C18 H18B . 0.9600 ?
    C18 H18C . 0.9600 ?
    C19 H19A . 0.9600 ?
    C19 H19B . 0.9600 ?
    C19 H19C . 0.9600 ?
    C20 C25 . 1.387(4) ?
    C20 C21 . 1.393(4) ?
    C20 C26 . 1.462(3) ?
    C21 O2 . 1.347(4) ?
    C21 C22 . 1.385(4) ?
    C22 C23 . 1.367(5) ?
    C22 H22 . 0.9300 ?
    C23 C24 . 1.382(4) ?
    C23 H23 . 0.9300 ?
    C24 C25 . 1.375(4) ?
    C24 I2 . 2.089(3) ?
    C25 H25 . 0.9300 ?
    C26 N2 . 1.259(3) ?
    C26 H26 . 0.9300 ?
    C27 C32 . 1.387(4) ?
    C27 C28 . 1.396(4) ?
    C27 N2 . 1.427(3) ?
    C28 C29 . 1.383(4) ?
    C28 C36 . 1.515(4) ?
    C29 C30 . 1.366(5) ?
    C29 H29 . 0.9300 ?
    C30 C31 . 1.359(5) ?
    C30 H30 . 0.9300 ?
    C31 C32 . 1.387(4) ?
    C31 H31 . 0.9300 ?
    C32 C33 . 1.515(4) ?
    C33 C34 . 1.483(6) ?
    C33 C35 . 1.509(6) ?
    C33 H33 . 0.9800 ?
    C34 H34A . 0.9600 ?
    C34 H34B . 0.9600 ?
    C34 H34C . 0.9600 ?
    C35 H35A . 0.9600 ?
    C35 H35B . 0.9600 ?
    C35 H35C . 0.9600 ?
    C36 C38 . 1.493(6) ?
    C36 C37 . 1.496(7) ?
    C36 H36 . 0.9800 ?
    C37 H37A . 0.9600 ?
    C37 H37B . 0.9600 ?
    C37 H37C . 0.9600 ?
    C38 H38A . 0.9600 ?
    C38 H38B . 0.9600 ?
    C38 H38C . 0.9600 ?
    O1 H1 . 0.8200 ?
    O2 H2A . 0.8200 ?
loop_
    _geom_angle_atom_site_label_1
    _geom_angle_atom_site_label_2
    _geom_angle_atom_site_label_3
    _geom_angle_site_symmetry_1
    _geom_angle_site_symmetry_3
    _geom_angle
    _geom_angle_publ_flag
    C2 C1 C6 . . 119.3(3) ?
    C2 C1 C7 . . 119.6(2) ?
    C6 C1 C7 . . 121.0(3) ?
    C3 C2 C1 . . 120.0(3) ?
    C3 C2 H2 . . 120.0 ?
    C1 C2 H2 . . 120.0 ?
    C2 C3 C4 . . 120.8(3) ?
    C2 C3 I1 . . 119.9(2) ?
    C4 C3 I1 . . 119.3(2) ?
    C5 C4 C3 . . 120.0(3) ?
    C5 C4 H4 . . 120.0 ?
    C3 C4 H4 . . 120.0 ?
    C4 C5 C6 . . 120.8(3) ?
    C4 C5 H5 . . 119.6 ?
    C6 C5 H5 . . 119.6 ?
    O1 C6 C5 . . 118.9(3) ?
    O1 C6 C1 . . 122.1(3) ?
    C5 C6 C1 . . 119.0(3) ?
    N1 C7 C1 . . 122.3(2) ?
    N1 C7 H7 . . 118.9 ?
    C1 C7 H7 . . 118.9 ?
    C13 C8 C9 . . 122.1(3) ?
    C13 C8 N1 . . 117.8(3) ?
    C9 C8 N1 . . 120.0(3) ?
    C10 C9 C8 . . 117.6(3) ?
    C10 C9 C17 . . 120.4(3) ?
    C8 C9 C17 . . 122.0(3) ?
    C11 C10 C9 . . 121.3(3) ?
    C11 C10 H10 . . 119.4 ?
    C9 C10 H10 . . 119.4 ?
    C10 C11 C12 . . 120.3(3) ?
    C10 C11 H11 . . 119.9 ?
    C12 C11 H11 . . 119.9 ?
    C11 C12 C13 . . 121.7(4) ?
    C11 C12 H12 . . 119.2 ?
    C13 C12 H12 . . 119.2 ?
    C12 C13 C8 . . 117.1(3) ?
    C12 C13 C14 . . 121.1(3) ?
    C8 C13 C14 . . 121.7(3) ?
    C15 C14 C13 . . 110.6(3) ?
    C15 C14 C16 . . 110.0(4) ?
    C13 C14 C16 . . 113.4(4) ?
    C15 C14 H14 . . 107.5 ?
    C13 C14 H14 . . 107.5 ?
    C16 C14 H14 . . 107.5 ?
    C14 C15 H15A . . 109.5 ?
    C14 C15 H15B . . 109.5 ?
    H15A C15 H15B . . 109.5 ?
    C14 C15 H15C . . 109.5 ?
    H15A C15 H15C . . 109.5 ?
    H15B C15 H15C . . 109.5 ?
    C14 C16 H16A . . 109.5 ?
    C14 C16 H16B . . 109.5 ?
    H16A C16 H16B . . 109.5 ?
    C14 C16 H16C . . 109.5 ?
    H16A C16 H16C . . 109.5 ?
    H16B C16 H16C . . 109.5 ?
    C18 C17 C19 . . 110.0(4) ?
    C18 C17 C9 . . 111.8(3) ?
    C19 C17 C9 . . 112.4(4) ?
    C18 C17 H17 . . 107.5 ?
    C19 C17 H17 . . 107.5 ?
    C9 C17 H17 . . 107.5 ?
    C17 C18 H18A . . 109.5 ?
    C17 C18 H18B . . 109.5 ?
    H18A C18 H18B . . 109.5 ?
    C17 C18 H18C . . 109.5 ?
    H18A C18 H18C . . 109.5 ?
    H18B C18 H18C . . 109.5 ?
    C17 C19 H19A . . 109.5 ?
    C17 C19 H19B . . 109.5 ?
    H19A C19 H19B . . 109.5 ?
    C17 C19 H19C . . 109.5 ?
    H19A C19 H19C . . 109.5 ?
    H19B C19 H19C . . 109.5 ?
    C25 C20 C21 . . 118.9(2) ?
    C25 C20 C26 . . 119.5(2) ?
    C21 C20 C26 . . 121.5(2) ?
    O2 C21 C22 . . 118.5(3) ?
    O2 C21 C20 . . 121.8(3) ?
    C22 C21 C20 . . 119.7(3) ?
    C23 C22 C21 . . 120.4(3) ?
    C23 C22 H22 . . 119.8 ?
    C21 C22 H22 . . 119.8 ?
    C22 C23 C24 . . 120.6(3) ?
    C22 C23 H23 . . 119.7 ?
    C24 C23 H23 . . 119.7 ?
    C25 C24 C23 . . 119.3(3) ?
    C25 C24 I2 . . 119.8(2) ?
    C23 C24 I2 . . 120.9(2) ?
    C24 C25 C20 . . 121.1(3) ?
    C24 C25 H25 . . 119.4 ?
    C20 C25 H25 . . 119.4 ?
    N2 C26 C20 . . 122.2(2) ?
    N2 C26 H26 . . 118.9 ?
    C20 C26 H26 . . 118.9 ?
    C32 C27 C28 . . 122.0(2) ?
    C32 C27 N2 . . 118.2(2) ?
    C28 C27 N2 . . 119.8(2) ?
    C29 C28 C27 . . 117.3(3) ?
    C29 C28 C36 . . 120.2(3) ?
    C27 C28 C36 . . 122.5(2) ?
    C30 C29 C28 . . 121.6(3) ?
    C30 C29 H29 . . 119.2 ?
    C28 C29 H29 . . 119.2 ?
    C31 C30 C29 . . 120.0(3) ?
    C31 C30 H30 . . 120.0 ?
    C29 C30 H30 . . 120.0 ?
    C30 C31 C32 . . 121.4(3) ?
    C30 C31 H31 . . 119.3 ?
    C32 C31 H31 . . 119.3 ?
    C27 C32 C31 . . 117.6(3) ?
    C27 C32 C33 . . 121.9(3) ?
    C31 C32 C33 . . 120.4(3) ?
    C34 C33 C35 . . 111.9(4) ?
    C34 C33 C32 . . 111.7(3) ?
    C35 C33 C32 . . 112.3(4) ?
    C34 C33 H33 . . 106.8 ?
    C35 C33 H33 . . 106.8 ?
    C32 C33 H33 . . 106.8 ?
    C33 C34 H34A . . 109.5 ?
    C33 C34 H34B . . 109.5 ?
    H34A C34 H34B . . 109.5 ?
    C33 C34 H34C . . 109.5 ?
    H34A C34 H34C . . 109.5 ?
    H34B C34 H34C . . 109.5 ?
    C33 C35 H35A . . 109.5 ?
    C33 C35 H35B . . 109.5 ?
    H35A C35 H35B . . 109.5 ?
    C33 C35 H35C . . 109.5 ?
    H35A C35 H35C . . 109.5 ?
    H35B C35 H35C . . 109.5 ?
    C38 C36 C37 . . 109.8(4) ?
    C38 C36 C28 . . 112.7(3) ?
    C37 C36 C28 . . 111.3(4) ?
    C38 C36 H36 . . 107.6 ?
    C37 C36 H36 . . 107.6 ?
    C28 C36 H36 . . 107.6 ?
    C36 C37 H37A . . 109.5 ?
    C36 C37 H37B . . 109.5 ?
    H37A C37 H37B . . 109.5 ?
    C36 C37 H37C . . 109.5 ?
    H37A C37 H37C . . 109.5 ?
    H37B C37 H37C . . 109.5 ?
    C36 C38 H38A . . 109.5 ?
    C36 C38 H38B . . 109.5 ?
    H38A C38 H38B . . 109.5 ?
    C36 C38 H38C . . 109.5 ?
    H38A C38 H38C . . 109.5 ?
    H38B C38 H38C . . 109.5 ?
    C7 N1 C8 . . 121.0(2) ?
    C26 N2 C27 . . 119.4(2) ?
    C6 O1 H1 . . 109.5 ?
    C21 O2 H2A . . 109.5 ?
loop_
    _geom_torsion_atom_site_label_1
    _geom_torsion_atom_site_label_2
    _geom_torsion_atom_site_label_3
    _geom_torsion_atom_site_label_4
    _geom_torsion_site_symmetry_1
    _geom_torsion_site_symmetry_2
    _geom_torsion_site_symmetry_3
    _geom_torsion_site_symmetry_4
    _geom_torsion
    _geom_torsion_publ_flag
    C6 C1 C2 C3 . . . . 1.5(4) ?
    C7 C1 C2 C3 . . . . -176.8(3) ?
    C1 C2 C3 C4 . . . . -1.7(5) ?
    C1 C2 C3 I1 . . . . 175.6(2) ?
    C2 C3 C4 C5 . . . . 0.1(5) ?
    I1 C3 C4 C5 . . . . -177.2(3) ?
    C3 C4 C5 C6 . . . . 1.7(5) ?
    C4 C5 C6 O1 . . . . 177.4(3) ?
    C4 C5 C6 C1 . . . . -1.8(5) ?
    C2 C1 C6 O1 . . . . -179.0(3) ?
    C7 C1 C6 O1 . . . . -0.7(5) ?
    C2 C1 C6 C5 . . . . 0.2(4) ?
    C7 C1 C6 C5 . . . . 178.5(3) ?
    C2 C1 C7 N1 . . . . 176.9(3) ?
    C6 C1 C7 N1 . . . . -1.3(4) ?
    C13 C8 C9 C10 . . . . -1.1(5) ?
    N1 C8 C9 C10 . . . . -176.6(3) ?
    C13 C8 C9 C17 . . . . 178.6(3) ?
    N1 C8 C9 C17 . . . . 3.0(4) ?
    C8 C9 C10 C11 . . . . 0.0(6) ?
    C17 C9 C10 C11 . . . . -179.7(4) ?
    C9 C10 C11 C12 . . . . 0.1(7) ?
    C10 C11 C12 C13 . . . . 0.9(7) ?
    C11 C12 C13 C8 . . . . -2.0(6) ?
    C11 C12 C13 C14 . . . . -179.9(4) ?
    C9 C8 C13 C12 . . . . 2.1(5) ?
    N1 C8 C13 C12 . . . . 177.7(3) ?
    C9 C8 C13 C14 . . . . 180.0(3) ?
    N1 C8 C13 C14 . . . . -4.4(4) ?
    C12 C13 C14 C15 . . . . 77.3(5) ?
    C8 C13 C14 C15 . . . . -100.5(4) ?
    C12 C13 C14 C16 . . . . -46.8(5) ?
    C8 C13 C14 C16 . . . . 135.3(4) ?
    C10 C9 C17 C18 . . . . 66.9(5) ?
    C8 C9 C17 C18 . . . . -112.8(4) ?
    C10 C9 C17 C19 . . . . -57.3(5) ?
    C8 C9 C17 C19 . . . . 123.0(5) ?
    C25 C20 C21 O2 . . . . 178.3(3) ?
    C26 C20 C21 O2 . . . . 0.9(5) ?
    C25 C20 C21 C22 . . . . -1.9(4) ?
    C26 C20 C21 C22 . . . . -179.2(3) ?
    O2 C21 C22 C23 . . . . -177.4(3) ?
    C20 C21 C22 C23 . . . . 2.7(5) ?
    C21 C22 C23 C24 . . . . -1.3(5) ?
    C22 C23 C24 C25 . . . . -0.9(5) ?
    C22 C23 C24 I2 . . . . 176.8(3) ?
    C23 C24 C25 C20 . . . . 1.7(4) ?
    I2 C24 C25 C20 . . . . -176.0(2) ?
    C21 C20 C25 C24 . . . . -0.3(4) ?
    C26 C20 C25 C24 . . . . 177.1(2) ?
    C25 C20 C26 N2 . . . . -176.7(3) ?
    C21 C20 C26 N2 . . . . 0.6(4) ?
    C32 C27 C28 C29 . . . . 2.1(4) ?
    N2 C27 C28 C29 . . . . 179.7(3) ?
    C32 C27 C28 C36 . . . . -178.1(3) ?
    N2 C27 C28 C36 . . . . -0.6(4) ?
    C27 C28 C29 C30 . . . . 0.2(5) ?
    C36 C28 C29 C30 . . . . -179.5(3) ?
    C28 C29 C30 C31 . . . . -1.9(6) ?
    C29 C30 C31 C32 . . . . 1.4(6) ?
    C28 C27 C32 C31 . . . . -2.6(4) ?
    N2 C27 C32 C31 . . . . 179.8(3) ?
    C28 C27 C32 C33 . . . . 179.3(3) ?
    N2 C27 C32 C33 . . . . 1.7(4) ?
    C30 C31 C32 C27 . . . . 0.8(5) ?
    C30 C31 C32 C33 . . . . 178.9(3) ?
    C27 C32 C33 C34 . . . . 103.9(4) ?
    C31 C32 C33 C34 . . . . -74.2(5) ?
    C27 C32 C33 C35 . . . . -129.4(5) ?
    C31 C32 C33 C35 . . . . 52.5(5) ?
    C29 C28 C36 C38 . . . . 51.6(5) ?
    C27 C28 C36 C38 . . . . -128.2(4) ?
    C29 C28 C36 C37 . . . . -72.3(5) ?
    C27 C28 C36 C37 . . . . 107.9(5) ?
    C1 C7 N1 C8 . . . . -177.2(3) ?
    C13 C8 N1 C7 . . . . 99.1(3) ?
    C9 C8 N1 C7 . . . . -85.2(3) ?
    C20 C26 N2 C27 . . . . 175.8(2) ?
    C32 C27 N2 C26 . . . . -95.2(3) ?
    C28 C27 N2 C26 . . . . 87.2(3) ?
loop_
    _geom_hbond_atom_site_label_D
    _geom_hbond_atom_site_label_H
    _geom_hbond_atom_site_label_A
    _geom_hbond_site_symmetry_A
    _geom_hbond_distance_DH
    _geom_hbond_distance_HA
    _geom_hbond_distance_DA
    _geom_hbond_angle_DHA
    _geom_hbond_publ_flag
    O1 H1 N1 . 0.82 1.88 2.606(3) 147 y
    O2 H2A N2 . 0.82 1.91 2.617(3) 143 y
    C16 H16A Cg2 1_455 0.96 2.91 3.785(5) 153 y
_iucr_refine_instructions_details
;
TITL I in P-1                     P-1
CELL  0.71073   5.9891  12.4270  25.8832   83.065   84.860   76.408
ZERR     4.00   0.0002   0.0005   0.0010    0.002    0.003    0.002
LATT   1
SFAC  C    H    I    N    O
UNIT  76   88   4    4    4
MERG   2
OMIT     0   1   1
OMIT     0   0   2
OMIT     0   1   0
HTAB O1 N1
HTAB O2 N2
SIZE     0.20   0.24   0.26
ACTA
BOND   $H
CONF
L.S.   4
TEMP    22.00
WGHT    0.046400    1.352800
FVAR       0.31847
C1    1    0.411755    0.697733    0.008428    11.00000    0.05543    0.04499 =
         0.04003   -0.00224   -0.00870   -0.01301
C2    1    0.567542    0.704952   -0.034172    11.00000    0.06401    0.05607 =
         0.03939   -0.00406   -0.00495   -0.01905
AFIX  43
H2    2    0.683219    0.742962   -0.033020    11.00000   -1.20000
AFIX   0
C3    1    0.550868    0.656070   -0.077922    11.00000    0.06957    0.06124 =
         0.04077   -0.00799   -0.00537   -0.00689
C4    1    0.384749    0.597211   -0.079790    11.00000    0.08771    0.06368 =
         0.05312   -0.01927   -0.01609   -0.01442
AFIX  43
H4    2    0.375272    0.564306   -0.109698    11.00000   -1.20000
AFIX   0
C5    1    0.234287    0.587035   -0.037974    11.00000    0.08279    0.06829 =
         0.06613   -0.01525   -0.01635   -0.03170
AFIX  43
H5    2    0.124797    0.545438   -0.039158    11.00000   -1.20000
AFIX   0
C6    1    0.241950    0.638022    0.006558    11.00000    0.06486    0.05532 =
         0.04757   -0.00293   -0.01021   -0.02160
C7    1    0.423078    0.754669    0.053612    11.00000    0.05721    0.05155 =
         0.03858   -0.00396   -0.00547   -0.02118
AFIX  43
H7    2    0.539953    0.792329    0.053918    11.00000   -1.20000
AFIX   0
C8    1    0.288680    0.815563    0.135373    11.00000    0.05537    0.05341 =
         0.03547   -0.00415    0.00567   -0.02086
C9    1    0.433659    0.767330    0.175445    11.00000    0.07305    0.06019 =
         0.03715   -0.00282   -0.00165   -0.01982
C10   1    0.426865    0.827586    0.217343    11.00000    0.10427    0.08317 =
         0.03949   -0.01114   -0.00945   -0.02190
AFIX  43
H10   2    0.521446    0.797471    0.244547    11.00000   -1.20000
AFIX   0
C11   1    0.284178    0.930291    0.219535    11.00000    0.12701    0.08712 =
         0.04954   -0.03084    0.00408   -0.02357
AFIX  43
H11   2    0.282503    0.969453    0.248053    11.00000   -1.20000
AFIX   0
C12   1    0.143585    0.975935    0.179994    11.00000    0.09585    0.06643 =
         0.06708   -0.01872    0.00922   -0.01232
AFIX  43
H12   2    0.048965    1.046537    0.181859    11.00000   -1.20000
AFIX   0
C13   1    0.138469    0.919773    0.137269    11.00000    0.06354    0.05716 =
         0.05160   -0.00520    0.00288   -0.01793
C14   1   -0.017487    0.971256    0.093773    11.00000    0.06834    0.06161 =
         0.08445   -0.00430   -0.01411   -0.00830
AFIX  13
H14   2   -0.024560    0.911876    0.072683    11.00000   -1.20000
AFIX   0
C15   1    0.081593    1.056676    0.058870    11.00000    0.12022    0.11525 =
         0.07446    0.02319   -0.02065   -0.04484
AFIX 137
H15A  2    0.091790    1.115853    0.078564    11.00000   -1.50000
H15B  2   -0.016193    1.086188    0.030661    11.00000   -1.50000
H15C  2    0.232403    1.022491    0.045114    11.00000   -1.50000
AFIX   0
C16   1   -0.263714    1.022733    0.113174    11.00000    0.07306    0.12597 =
         0.14948    0.01859   -0.00857   -0.00510
AFIX 137
H16A  2   -0.328871    0.966574    0.133638    11.00000   -1.50000
H16B  2   -0.354580    1.052848    0.083860    11.00000   -1.50000
H16C  2   -0.262297    1.081101    0.134206    11.00000   -1.50000
AFIX   0
C17   1    0.592406    0.653332    0.173938    11.00000    0.08837    0.06667 =
         0.04211   -0.00178   -0.01414   -0.01372
AFIX  13
H17   2    0.580598    0.627856    0.140110    11.00000   -1.20000
AFIX   0
C18   1    0.522444    0.570960    0.215152    11.00000    0.10930    0.07987 =
         0.15435    0.03257    0.02535   -0.00825
AFIX 137
H18A  2    0.530136    0.594250    0.248862    11.00000   -1.50000
H18B  2    0.624356    0.499339    0.212459    11.00000   -1.50000
H18C  2    0.367755    0.566209    0.210696    11.00000   -1.50000
AFIX   0
C19   1    0.840766    0.655447    0.178129    11.00000    0.07658    0.12674 =
         0.26768   -0.04235    0.04691   -0.01944
AFIX 137
H19A  2    0.880974    0.712875    0.153336    11.00000   -1.50000
H19B  2    0.937319    0.584745    0.171003    11.00000   -1.50000
H19C  2    0.862150    0.670067    0.212716    11.00000   -1.50000
AFIX   0
C20   1    0.745010    0.605101    0.360559    11.00000    0.04846    0.03990 =
         0.03788   -0.00305   -0.00369   -0.01583
C21   1    0.950324    0.627211    0.337158    11.00000    0.05111    0.04743 =
         0.06239   -0.00662    0.00335   -0.01635
C22   1    0.966354    0.736276    0.322854    11.00000    0.06004    0.05770 =
         0.08584    0.00029    0.00838   -0.03138
AFIX  43
H22   2    1.101144    0.751069    0.305897    11.00000   -1.20000
AFIX   0
C23   1    0.785214    0.822382    0.333508    11.00000    0.06955    0.04134 =
         0.07502    0.00053   -0.00552   -0.02641
AFIX  43
H23   2    0.798889    0.895369    0.324378    11.00000   -1.20000
AFIX   0
C24   1    0.582065    0.801860    0.357721    11.00000    0.05740    0.03936 =
         0.04785   -0.00596   -0.00739   -0.01338
C25   1    0.562481    0.693650    0.370413    11.00000    0.05084    0.04124 =
         0.04713   -0.00300    0.00007   -0.01505
AFIX  43
H25   2    0.424517    0.679602    0.385865    11.00000   -1.20000
AFIX   0
C26   1    0.721339    0.491303    0.376868    11.00000    0.04718    0.04044 =
         0.04232   -0.00472    0.00233   -0.01524
AFIX  43
H26   2    0.580860    0.479987    0.392038    11.00000   -1.20000
AFIX   0
C27   1    0.855447    0.299784    0.390952    11.00000    0.04363    0.03576 =
         0.04429   -0.00530    0.00238   -0.00529
C28   1    0.761160    0.238777    0.360347    11.00000    0.06422    0.03929 =
         0.05069   -0.00666   -0.00578   -0.01229
C29   1    0.737883    0.134033    0.381505    11.00000    0.08563    0.03778 =
         0.07512   -0.01136   -0.00716   -0.01676
AFIX  43
H29   2    0.676015    0.091389    0.361953    11.00000   -1.20000
AFIX   0
C30   1    0.803565    0.091715    0.430422    11.00000    0.08676    0.03405 =
         0.08164    0.00711   -0.00541   -0.00885
AFIX  43
H30   2    0.781941    0.021980    0.444210    11.00000   -1.20000
AFIX   0
C31   1    0.900491    0.151516    0.458932    11.00000    0.07310    0.05349 =
         0.06289    0.01613   -0.01227   -0.00546
AFIX  43
H31   2    0.947655    0.121233    0.491892    11.00000   -1.20000
AFIX   0
C32   1    0.930653    0.256760    0.439955    11.00000    0.04937    0.05134 =
         0.04529   -0.00269   -0.00176   -0.00715
C33   1    1.035463    0.322503    0.472920    11.00000    0.07162    0.08111 =
         0.05189   -0.00352   -0.01182   -0.02772
AFIX  13
H33   2    1.068135    0.386583    0.450094    11.00000   -1.20000
AFIX   0
C34   1    0.871339    0.367530    0.515671    11.00000    0.12677    0.13638 =
         0.10494   -0.06534    0.02655   -0.05435
AFIX 137
H34A  2    0.731237    0.410238    0.501373    11.00000   -1.50000
H34B  2    0.937872    0.414354    0.533653    11.00000   -1.50000
H34C  2    0.838679    0.307143    0.539659    11.00000   -1.50000
AFIX   0
C35   1    1.261957    0.256901    0.492931    11.00000    0.10559    0.20418 =
         0.18076   -0.08507   -0.07194    0.00170
AFIX 137
H35A  2    1.343749    0.306757    0.504239    11.00000   -1.50000
H35B  2    1.352327    0.217834    0.465554    11.00000   -1.50000
H35C  2    1.233886    0.204377    0.521731    11.00000   -1.50000
AFIX   0
C36   1    0.684862    0.283454    0.306113    11.00000    0.10372    0.05778 =
         0.04974   -0.00439   -0.01596   -0.03275
AFIX  13
H36   2    0.689336    0.362367    0.300848    11.00000   -1.20000
AFIX   0
C37   1    0.845599    0.225807    0.265181    11.00000    0.08430    0.30050 =
         0.06309   -0.01851    0.00516   -0.00089
AFIX 137
H37A  2    0.859368    0.146918    0.271919    11.00000   -1.50000
H37B  2    0.994175    0.242122    0.265846    11.00000   -1.50000
H37C  2    0.786382    0.251394    0.231516    11.00000   -1.50000
AFIX   0
C38   1    0.444534    0.275820    0.299120    11.00000    0.07694    0.18228 =
         0.08087    0.01386   -0.01772    0.00661
AFIX 137
H38A  2    0.443895    0.201156    0.293122    11.00000   -1.50000
H38B  2    0.385962    0.326199    0.269775    11.00000   -1.50000
H38C  2    0.349194    0.295198    0.329967    11.00000   -1.50000
AFIX   0
I1    3    0.771201    0.676731   -0.144206    --11.00000    0.10261    0.12098
 =
         0.04660   -0.02049    0.00854   -0.02447
I2    3    0.310350    0.932551    0.377683    11.00000    0.07654    0.04092 =
         0.08644   -0.01118   -0.00392   -0.00987
N1    4    0.279382    0.754818    0.092597    11.00000    0.05525    0.05158 =
         0.03943   -0.00415    0.00010   -0.01988
N2    4    0.884792    0.408116    0.371058    11.00000    0.05033    0.04043 =
         0.04507   -0.00581    0.00217   -0.01404
O1    5    0.084459    0.629518    0.046176    11.00000    0.08424    0.09924 =
         0.06189   -0.01812    0.00544   -0.05418
AFIX 147
H1    2    0.101631    0.666507    0.069084    11.00000   -1.50000
AFIX   0
O2    5    1.135799    0.545036    0.327782    11.00000    0.05694    0.05444 =
         0.13124   -0.00852    0.03030   -0.01790
AFIX 147
H2A   2    1.098695    0.484978    0.332476    11.00000   -1.50000
HKLF    4
REM  I in P-1                     P-1
REM R1 =  0.0390 for   7252 Fo > 4sig(Fo)  and  0.0640 for all  10505 data
REM    407 parameters refined using      0 restraints
END
WGHT      0.0464      1.3508
REM Highest difference peak  0.914,  deepest hole -0.645,  1-sigma level  0.063
Q1    1   0.4206  0.9147  0.3583  11.00000  0.05    0.91
Q2    1   0.6947  0.6214 -0.1369  11.00000  0.05    0.79
Q3    1   0.3736  0.9337  0.4033  11.00000  0.05    0.68
Q4    1   0.2789  0.9955  0.3700  11.00000  0.05    0.45
Q5    1   0.6136  0.6940 -0.1487  11.00000  0.05    0.39
;
