# Supplementary material for: 2-[(2,6-Diisopropyl­phen­yl)imino­meth­yl]-4-iodo­phenol
Source: Acta Crystallogr Sect E Struct Rep Online. 2012 May 31;68(Pt 6):o1915. doi: 10.1107/S1600536812023653 (PMC3379471; doi:10.1107/S1600536812023653)
Supplement: Supplementary file 2 [file e-68-o1915-Isup2.hkl]

#
# h,k,l, Fc-squared, Fo-squared, sigma(Fo-squared) and status flag
#
data_I
_shelx_title ' BALU6 in P-1                     P-1'
_shelx_refln_list_code          4
_shelx_F_calc_maximum      292.33
_exptl_crystal_F_000       816.00
_reflns_d_resolution_high  0.7158
 
loop_
 _symmetry_equiv_pos_as_xyz
 'x, y, z'
 '-x, -y, -z'
 
_cell_length_a     5.9891
_cell_length_b    12.4270
_cell_length_c    25.8832
_cell_angle_alpha  83.065
_cell_angle_beta   84.860
_cell_angle_gamma  76.408
 
_shelx_F_squared_multiplier     1.000
 
loop_
 _refln_index_h
 _refln_index_k
 _refln_index_l
 _refln_F_squared_calc
 _refln_F_squared_meas
 _refln_F_squared_sigma
 _refln_observed_status
   1   0   0        9.99       11.54      3.65 o
   2   0   0    16453.80    16974.55    271.03 o
   3   0   0      172.41      190.30      5.69 o
   4   0   0      631.99      607.19     10.47 o
   5   0   0      134.76      115.40      7.47 o
   6   0   0       74.41       67.03      3.40 o
   7   0   0       58.81       46.08      4.07 o
   8   0   0        4.36       -2.28      5.24 o
  -7   1   0        6.70        5.24      3.39 o
  -6   1   0      460.31      435.24     11.20 o
  -5   1   0        0.28       -1.97      1.97 o
  -4   1   0     1104.81     1083.74     12.75 o
  -3   1   0     1371.27     1373.67     18.22 o
  -2   1   0      730.89      793.41      9.25 o
  -1   1   0     1862.03     2124.82     20.06 o
   1   1   0      215.99      249.33      8.18 o
   2   1   0     2181.77     2006.56     70.30 o
   3   1   0     6507.72     6572.86    145.65 o
   4   1   0     1106.18      996.77     20.72 o
   5   1   0     1483.02     1446.82     22.01 o
   6   1   0        1.51        5.84      4.61 o
   7   1   0        4.40        5.51      7.79 o
   8   1   0        3.42        8.11      8.23 o
  -7   2   0       11.80       -0.11      4.08 o
  -6   2   0      234.33      215.86      7.89 o
  -5   2   0      878.04      893.30     12.19 o
  -4   2   0      513.49      463.50      7.46 o
  -3   2   0     6217.16     6223.80     57.82 o
  -2   2   0      572.47      678.57      7.89 o
  -1   2   0    12842.07    13560.10    107.27 o
   0   2   0     6453.69     6772.63     68.57 o
   1   2   0    30794.46    31912.62    311.02 o
   2   2   0     4453.44     4906.29     59.39 o
   3   2   0      193.31      178.62     10.58 o
   4   2   0       18.36       16.39      7.42 o
   5   2   0      163.16      194.53     21.00 o
   6   2   0      100.61      113.29     18.54 o
   7   2   0       44.21       42.40     17.45 o
   8   2   0        2.16       -9.17     16.17 o
  -7   3   0        8.48        0.39      4.39 o
  -6   3   0       33.84       51.13      5.39 o
  -5   3   0      150.58      137.06      4.99 o
  -4   3   0       45.65       45.07      3.41 o
  -3   3   0      471.47      353.82      5.68 o
  -2   3   0      177.16      127.24      5.06 o
  -1   3   0     8955.96     8889.63     74.15 o
   0   3   0    30417.48    31803.65    277.54 o
   1   3   0    21448.41    21308.34    210.65 o
   2   3   0     4776.35     5016.48     47.78 o
   3   3   0      594.57      442.97      6.39 o
   4   3   0     2115.29     2051.34     31.43 o
   5   3   0        6.80        7.76      6.42 o
   6   3   0      146.51      162.78     20.80 o
   7   3   0        7.06        8.28     15.68 o
  -7   4   0        1.71       -1.57      5.77 o
  -6   4   0       36.72       62.92      8.03 o
  -5   4   0      209.58      182.67      8.48 o
  -4   4   0      953.64      996.26     13.94 o
  -3   4   0      161.34      144.98      7.89 o
  -2   4   0     3962.61     3973.68     36.06 o
  -1   4   0      429.50      419.07      5.37 o
   0   4   0      543.95      619.31      6.75 o
   1   4   0      498.08      503.53      6.13 o
   2   4   0     1449.87     1335.33     13.17 o
   3   4   0        0.98        0.64      3.85 o
   4   4   0     1854.12     1752.63     22.16 o
   5   4   0      443.45      475.24      8.07 o
   6   4   0       86.71       88.52      6.62 o
  -7   5   0       15.86       12.53      6.53 o
  -6   5   0        2.92       -1.65      5.89 o
  -5   5   0       13.42       13.28      5.12 o
  -4   5   0      242.71      221.46      7.25 o
  -3   5   0      172.08      179.54      6.12 o
  -2   5   0     3753.80     3752.00     34.60 o
  -1   5   0     9440.19     9688.47     89.89 o
   0   5   0     4508.03     4535.18     39.02 o
   1   5   0    19806.11    20728.44    179.70 o
   2   5   0      356.18      263.18      4.36 o
   3   5   0     2581.16     2402.59     25.89 o
   4   5   0        4.17        7.20      2.19 o
   5   5   0        9.24        9.48      3.02 o
   6   5   0      130.79       97.41      7.69 o
  -6   6   0        1.10        4.53      6.10 o
  -5   6   0      143.61      146.92     15.59 o
  -4   6   0        5.72       -3.78      3.78 o
  -3   6   0      150.22      155.98      5.33 o
  -2   6   0      865.77      871.21     11.42 o
  -1   6   0      496.37      449.40      7.07 o
   0   6   0      747.90      774.37      9.35 o
   1   6   0     3695.13     3291.59     29.09 o
   2   6   0      314.65      309.77      6.21 o
   3   6   0     4105.66     3925.78     40.57 o
   4   6   0      678.45      706.21      9.75 o
   5   6   0      764.78      734.68     11.67 o
   6   6   0      155.58      145.16      5.96 o
   7   6   0        0.25        0.89      5.62 o
   8   6   0        0.04       -2.27      5.32 o
  -6   7   0        0.14       -1.78      6.20 o
  -5   7   0      208.62      221.57     11.63 o
  -4   7   0      197.17      188.33      9.30 o
  -3   7   0      874.91      857.01     14.43 o
  -2   7   0     1604.36     1653.24     18.63 o
  -1   7   0     2019.16     2135.50     24.13 o
   0   7   0     3445.61     3363.56     31.94 o
   1   7   0      439.50      386.68      6.15 o
   2   7   0      961.47     1007.62     11.47 o
   3   7   0      643.16      653.26      8.12 o
   4   7   0      200.36      229.08      6.38 o
   5   7   0        2.98        7.97      2.82 o
   6   7   0      115.52      124.00      8.94 o
   7   7   0        1.47       -2.99      2.99 o
   8   7   0       33.93       44.57      7.39 o
  -6   8   0       22.77       22.68      7.37 o
  -5   8   0       32.08       52.00      7.90 o
  -4   8   0       28.17       14.24      5.55 o
  -3   8   0      287.85      264.14      9.10 o
  -2   8   0      533.32      468.84      9.29 o
  -1   8   0      463.59      413.67      8.35 o
   0   8   0     4134.81     4028.64     38.13 o
   1   8   0      901.88      899.58     10.66 o
   2   8   0     2439.39     2376.86     22.65 o
   3   8   0      112.13      109.56      3.76 o
   4   8   0       90.06       78.41      5.02 o
   5   8   0       36.76       25.60      3.47 o
   6   8   0       30.14       26.23      4.09 o
   7   8   0       33.48       19.27      6.33 o
   8   8   0        1.99        8.28      6.80 o
  -5   9   0        3.48       -1.90      6.58 o
  -4   9   0      113.33      122.92      8.58 o
  -3   9   0      427.95      407.98     13.13 o
  -2   9   0        0.47       -4.97      4.97 o
  -1   9   0      249.53      278.27      7.76 o
   0   9   0      774.12      819.51     13.40 o
   1   9   0        1.42       -2.81      2.81 o
   2   9   0      794.36      765.72      9.83 o
   3   9   0     1149.80     1151.06     14.30 o
   4   9   0      227.93      209.35      5.93 o
   5   9   0     1056.61     1054.44     20.92 o
   6   9   0        0.49        7.01      4.58 o
   7   9   0       55.37       68.60      5.95 o
  -5  10   0        3.85        9.47     13.21 o
  -4  10   0       59.44       52.82      7.00 o
  -3  10   0      307.17      315.41     14.12 o
  -2  10   0       78.21       72.04      8.37 o
  -1  10   0     1132.16     1098.17     18.10 o
   0  10   0      175.89      141.53      8.05 o
   1  10   0     1906.92     1819.06     22.28 o
   2  10   0      537.14      443.51      8.64 o
   3  10   0        7.99        5.25      3.14 o
   4  10   0      379.23      298.63      8.24 o
   5  10   0      143.17      132.39      8.70 o
   6  10   0       17.69        2.82      5.10 o
   7  10   0        3.63        0.49      6.09 o
  -5  11   0        0.98        1.77     13.31 o
  -4  11   0       75.25       77.79     16.07 o
  -3  11   0       23.91        6.99     11.63 o
  -2  11   0      113.32      114.62      7.22 o
  -1  11   0      719.58      695.10     15.53 o
   0  11   0       78.93       72.93      6.95 o
   1  11   0      519.63      523.61     16.08 o
   2  11   0     1017.40      969.46     18.73 o
   3  11   0       46.20       56.62      4.67 o
   4  11   0      530.25      538.37     12.80 o
   5  11   0        6.45        6.03      7.25 o
   6  11   0      102.89       84.32      9.41 o
   7  11   0       15.42       15.20      7.25 o
  -4  12   0       66.31       94.26     18.54 o
  -3  12   0        5.16       15.87     13.61 o
  -2  12   0      438.31      443.76     16.42 o
  -1  12   0      269.97      229.34     11.00 o
   0  12   0      279.03      248.85     11.00 o
   1  12   0      609.72      567.99     15.66 o
   2  12   0       12.37        3.28      4.94 o
   3  12   0       29.51       17.22      5.36 o
   4  12   0       33.42       44.40      6.78 o
   5  12   0        2.20        9.36      7.63 o
   6  12   0       19.46       21.04      8.05 o
   7  12   0        8.38       15.92      7.81 o
  -3  13   0        2.64        6.70     14.10 o
  -2  13   0      186.03      199.17     22.38 o
  -1  13   0       66.73       65.89     11.15 o
   0  13   0      338.01      334.88     20.26 o
   1  13   0      410.52      405.10     13.90 o
   2  13   0       22.86       32.60      6.46 o
   3  13   0      344.54      327.33     11.57 o
   4  13   0      137.79      102.88      9.47 o
   5  13   0       12.90        8.67      8.19 o
   6  13   0        2.16       -4.60      7.86 o
  -3  14   0       21.44       17.85     16.76 o
  -2  14   0       94.41      115.26     19.92 o
  -1  14   0       25.32       21.00     10.78 o
   0  14   0      130.58      126.32     13.11 o
   1  14   0      105.76      126.51     21.25 o
   2  14   0        9.66        2.07      9.04 o
   3  14   0      306.49      319.92     17.59 o
   4  14   0      105.58      107.79     17.85 o
   5  14   0       84.39       78.91     11.57 o
   6  14   0       34.05       34.83     13.71 o
  -2  15   0       65.51       43.28     18.14 o
  -1  15   0       49.96       60.37     12.25 o
   0  15   0      123.04      132.17     14.40 o
   1  15   0        0.67        7.43      9.87 o
   2  15   0       62.87       66.55     17.25 o
   3  15   0       88.54       59.65     16.47 o
   4  15   0        1.12      -12.03     12.03 o
   5  15   0       40.60       26.92     14.69 o
  -1  16   0       40.13       53.74     17.16 o
   0  16   0      122.60      166.09     15.89 o
   1  16   0        5.78       -6.97      9.70 o
   2  16   0       85.49      100.57     19.23 o
   3  16   0       76.06      109.74     19.03 o
   4  16   0       34.93       41.31     16.27 o
   1  17   0       23.66       35.60     11.95 o
   2  17   0      105.87      102.74     20.51 o
   3  17   0       10.15       19.72     15.68 o
  -2 -17   1       14.09        5.72     15.87 o
  -1 -17   1        1.75       -7.20     15.68 o
  -4 -16   1       10.23       -4.63     13.61 o
  -3 -16   1       98.53      115.75     19.42 o
  -2 -16   1       17.81      -10.06     14.10 o
  -1 -16   1       30.05       33.77     24.40 o
   0 -16   1      125.29      160.00     16.03 o
   1 -16   1        0.01       18.24     16.37 o
  -5 -15   1        0.24       -3.06     12.42 o
  -4 -15   1       25.60       33.03     14.49 o
  -3 -15   1      236.18      250.34     23.07 o
  -2 -15   1        4.34       -9.27     13.31 o
  -1 -15   1      121.93      137.33     27.41 o
   0 -15   1       65.94       76.32     12.89 o
   1 -15   1        3.49       -9.35      9.35 o
   2 -15   1       24.46       23.07     16.96 o
  -6 -14   1       11.05        9.40      8.92 o
  -5 -14   1       37.96       57.88     10.84 o
  -4 -14   1      107.42      139.02     18.14 o
  -3 -14   1       75.13       68.91     15.23 o
  -2 -14   1       15.70       16.31      9.31 o
  -1 -14   1      242.82      244.74     16.24 o
   0 -14   1      104.52      106.93     12.27 o
   1 -14   1       58.27       49.17     11.19 o
   2 -14   1      114.00      127.09     20.11 o
   3 -14   1        3.89       -1.58     14.59 o
  -6 -13   1       53.49       63.46      9.99 o
  -5 -13   1        6.06        1.46     12.62 o
  -4 -13   1       87.02       88.18      9.03 o
  -3 -13   1       25.27       30.13      5.81 o
  -2 -13   1      219.75      219.06     12.58 o
  -1 -13   1      461.23      480.15     14.82 o
   0 -13   1        0.72       -8.78      8.78 o
   1 -13   1      328.73      344.27     17.99 o
   2 -13   1      158.42      154.50     21.10 o
   3 -13   1       11.20       11.24     14.89 o
  -7 -12   1       29.06       16.23     10.80 o
  -6 -12   1        5.71       -6.72     10.06 o
  -5 -12   1       21.22       30.20     11.54 o
  -4 -12   1      203.91      164.56      9.55 o
  -3 -12   1       50.30       37.79      5.86 o
  -2 -12   1      447.49      393.15     11.67 o
  -1 -12   1      279.87      288.77     11.72 o
   0 -12   1       11.70        5.31      5.77 o
   1 -12   1      999.58      942.26     19.11 o
   2 -12   1       23.23       33.50      9.76 o
   3 -12   1      110.52      102.84     17.94 o
   4 -12   1       55.80      105.50     19.13 o
  -7 -11   1        9.81       14.60      7.10 o
  -6 -11   1       12.16       13.24      7.27 o
  -5 -11   1      373.56      428.21     17.40 o
  -4 -11   1      128.59      137.14      8.48 o
  -3 -11   1      326.23      351.98      8.82 o
  -2 -11   1      608.28      632.46     12.93 o
  -1 -11   1       81.84       55.36      5.62 o
   0 -11   1      326.63      340.45     12.01 o
   1 -11   1      668.91      621.00     16.38 o
   2 -11   1        2.98       -5.02      5.02 o
   3 -11   1      118.94      115.62     13.73 o
   4 -11   1       51.60       48.51     14.99 o
   5 -11   1       30.47       15.18     14.89 o
  -7 -10   1        3.88        3.50      5.87 o
  -6 -10   1       13.24       12.63      6.83 o
  -5 -10   1      161.55      170.47      8.63 o
  -4 -10   1      240.72      245.35      8.75 o
  -3 -10   1      506.26      490.11      9.16 o
  -2 -10   1     2073.82     2088.15     24.49 o
  -1 -10   1       74.69       47.70      4.25 o
   0 -10   1     1765.52     1735.60     21.69 o
   1 -10   1        3.15       -4.28      4.28 o
   2 -10   1      229.44      223.88      8.30 o
   3 -10   1      256.65      268.10     14.39 o
   4 -10   1       12.31        3.45      5.58 o
   5 -10   1       19.25        9.56     12.72 o
  -7  -9   1        3.09        0.79      4.28 o
  -6  -9   1       20.90       35.15      5.36 o
  -5  -9   1       92.66       82.23      6.62 o
  -4  -9   1       49.47       25.98      2.83 o
  -3  -9   1      225.01      241.44      6.06 o
  -2  -9   1      398.86      348.44      6.52 o
  -1  -9   1      101.40       90.43      5.23 o
   0  -9   1     1968.27     1874.92     20.25 o
   1  -9   1     1138.05     1153.87     16.71 o
   2  -9   1     1238.84     1195.42     19.00 o
   3  -9   1      567.52      587.99     15.62 o
   4  -9   1       38.01       44.85      6.89 o
   5  -9   1       73.78       91.73      9.47 o
  -7  -8   1       13.72       12.15      4.22 o
  -6  -8   1      134.36      138.29      6.42 o
  -5  -8   1      368.80      384.94      9.31 o
  -4  -8   1     2297.46     2367.36     28.72 o
  -3  -8   1     1310.38     1409.96     14.41 o
  -2  -8   1       11.57        9.44      2.28 o
  -1  -8   1     3245.91     3240.26     31.05 o
   0  -8   1      684.26      668.34      9.33 o
   1  -8   1       89.82       82.08      4.42 o
   2  -8   1       72.85       81.92      4.62 o
   3  -8   1      120.96      117.57      7.47 o
   4  -8   1       24.09       28.46      6.13 o
   5  -8   1       75.24       92.04      8.85 o
   6  -8   1        5.04       -4.33      6.51 o
  -8  -7   1        3.97        3.25      6.21 o
  -7  -7   1        5.85        2.31      4.34 o
  -6  -7   1       86.04       86.86      4.79 o
  -5  -7   1        9.84        2.16      3.24 o
  -4  -7   1        0.35       -2.22      2.85 o
  -3  -7   1     2563.10     2466.00     23.66 o
  -2  -7   1      289.46      238.89      4.68 o
  -1  -7   1     8792.53     8861.49     74.90 o
   0  -7   1      780.96      756.54      9.69 o
   1  -7   1     2093.97     1991.58     24.36 o
   2  -7   1     2226.67     2045.69     22.19 o
   3  -7   1        9.90       -0.75      3.71 o
   4  -7   1      510.17      482.55     13.82 o
   5  -7   1       17.04       20.74      6.56 o
   6  -7   1       11.55        7.83      6.61 o
  -8  -6   1        1.05        1.25      3.86 o
  -7  -6   1      107.49      106.71      4.75 o
  -6  -6   1      209.68      209.75      6.62 o
  -5  -6   1      243.94      256.04      6.27 o
  -4  -6   1      776.47      760.03     10.70 o
  -3  -6   1      217.17      239.63      4.74 o
  -2  -6   1     1986.00     2258.58     21.85 o
  -1  -6   1      194.17      210.31      4.10 o
   0  -6   1       11.93       14.42      2.20 o
   1  -6   1       36.88       29.61      5.01 o
   2  -6   1     3048.24     3085.28     29.43 o
   3  -6   1        4.51       -2.85      2.85 o
   4  -6   1      534.09      540.97     12.22 o
   5  -6   1       86.98       77.14      7.89 o
   6  -6   1       24.34       45.64      7.40 o
  -8  -5   1        0.65       -2.86      5.03 o
  -7  -5   1       10.47       11.24      5.32 o
  -6  -5   1        8.86        4.54      5.52 o
  -5  -5   1        8.41        7.57      2.62 o
  -4  -5   1     2106.07     2046.36     24.27 o
  -3  -5   1      947.44      883.82     10.14 o
  -2  -5   1     2396.40     2090.63     21.02 o
  -1  -5   1     5002.17     4980.89     42.48 o
   0  -5   1     2003.42     1956.30     18.04 o
   1  -5   1     4147.57     3975.15     36.28 o
   2  -5   1       99.37       85.04      3.00 o
   3  -5   1       96.70       80.37      3.70 o
   4  -5   1      363.41      359.71      8.01 o
   5  -5   1        1.77        1.09      5.21 o
   6  -5   1        0.96        6.56      6.19 o
   7  -5   1        4.75       -3.19      6.22 o
  -6  -4   1       42.93       50.48      6.01 o
  -5  -4   1      125.95      258.82     11.73 o
  -4  -4   1        3.38        2.57      2.18 o
  -3  -4   1      317.95      319.48      5.45 o
  -2  -4   1     1182.90     1376.79     12.22 o
  -1  -4   1    12004.75    12748.69    105.46 o
   0  -4   1      161.48      155.93      4.41 o
   1  -4   1     9625.79     9365.81     81.88 o
   2  -4   1      767.88      861.28      9.46 o
   3  -4   1     4804.43     4677.09     47.39 o
   4  -4   1      564.72      478.66      8.72 o
   5  -4   1      147.58      153.65      6.66 o
   6  -4   1       44.15       57.47      6.70 o
   7  -4   1        9.43        6.31      5.82 o
  -6  -3   1        7.60        8.34      4.29 o
  -5  -3   1     1625.41     1618.59     23.06 o
  -4  -3   1      235.54      222.34      4.43 o
  -3  -3   1     7284.76     7655.97     80.63 o
  -2  -3   1     4299.68     4277.41     43.08 o
  -1  -3   1      924.57      898.90      8.16 o
   0  -3   1      118.77      100.60      3.73 o
   1  -3   1        1.71        2.25      1.55 o
   2  -3   1      534.24      548.49     15.65 o
   3  -3   1       49.68       43.01      3.71 o
   4  -3   1      673.15      655.42      9.81 o
   5  -3   1      106.02      116.09      4.49 o
   6  -3   1      367.19      379.28     10.87 o
   7  -3   1        3.14       -0.77      5.73 o
  -8  -2   1        7.26       10.65      5.72 o
  -7  -2   1        9.26       15.58     16.76 o
  -6  -2   1       20.21       17.14      4.57 o
  -5  -2   1       19.77       27.71      2.64 o
  -4  -2   1     1153.68     1017.23     15.02 o
  -3  -2   1      317.95      262.20      7.42 o
  -2  -2   1    28639.86    28723.64    335.29 o
  -1  -2   1     8489.53     9840.21     76.59 o
   0  -2   1    21106.01    21329.34    222.82 o
   1  -2   1     7627.85     8470.25     67.26 o
   2  -2   1     6108.30     5680.66     59.45 o
   3  -2   1     1291.68     1264.82     13.78 o
   4  -2   1        8.78       -2.84      2.84 o
   5  -2   1      536.35      492.71      8.44 o
   6  -2   1        0.12        7.84      3.50 o
   7  -2   1       18.34       16.53      4.43 o
  -8  -1   1       57.31       70.49      5.47 o
  -7  -1   1        0.07       -1.96      8.48 o
  -6  -1   1      148.72      168.03     15.63 o
  -5  -1   1      108.18      110.95     10.16 o
  -4  -1   1     1030.07     1089.69     15.74 o
  -3  -1   1      301.65      311.21     11.76 o
  -2  -1   1     4311.27     4336.15     63.02 o
  -1  -1   1     9270.37    10449.09    107.65 o
   1  -1   1     9101.91     9820.80    102.88 o
   2  -1   1     6370.46     6483.36     80.31 o
   3  -1   1     5194.20     5343.75     73.87 o
   4  -1   1      370.29      329.11     10.62 o
   5  -1   1      204.95      195.53      4.28 o
   6  -1   1        5.12        2.47      3.75 o
   7  -1   1       16.11       20.50      4.15 o
  -8   0   1        0.60       -3.85      5.42 o
  -7   0   1        1.09       -2.63      2.86 o
  -6   0   1      242.23      246.97      6.00 o
  -5   0   1      484.84      503.14     18.10 o
  -4   0   1      575.76      594.07     16.79 o
  -3   0   1     5710.34     5511.87     76.09 o
  -2   0   1      356.00      548.65      7.87 o
  -1   0   1     2998.98     2884.21     42.48 o
   0   0   1        0.35       -0.03      0.03 o
   1   0   1    12646.07    13002.48    374.67 o
   3   0   1        0.13       12.13      2.56 o
   4   0   1        2.88        2.26      2.63 o
   5   0   1      558.79      597.54     13.15 o
   6   0   1        5.78        6.03      3.55 o
   7   0   1       17.71       29.82      3.68 o
   8   0   1        7.35        6.03     14.40 o
  -7   1   1       76.66       81.86      4.70 o
  -6   1   1       69.44       74.80      4.14 o
  -5   1   1      169.71      183.59      4.74 o
  -4   1   1      120.91      112.55      4.46 o
  -3   1   1       91.64       76.07      2.14 o
  -2   1   1     7357.90     7539.67     65.97 o
  -1   1   1    16132.49    17033.55    132.91 o
   1   1   1     5991.38     5884.17    134.94 o
   2   1   1    15208.83    14750.79    315.84 o
   3   1   1      631.65      538.25     18.33 o
   4   1   1     2649.80     2474.98     61.89 o
   5   1   1       79.77       58.48      7.13 o
   6   1   1      139.45      140.06      7.86 o
   7   1   1        1.27       -7.30     14.79 o
   8   1   1        1.29        2.15      5.36 o
  -7   2   1       13.26       20.66      4.75 o
  -6   2   1       12.33       22.77      3.78 o
  -5   2   1      143.95      130.76      7.67 o
  -4   2   1     2542.51     2455.98     25.54 o
  -3   2   1      350.14      361.30     12.45 o
  -2   2   1     1286.26     1217.63     12.20 o
  -1   2   1     4335.87     5209.01     39.84 o
   0   2   1     3476.52     3720.56     45.06 o
   1   2   1       29.64       36.66      2.77 o
   2   2   1       26.82       20.98      1.47 o
   3   2   1      258.21      282.66     31.90 o
   4   2   1     2589.35     2446.48     61.18 o
   5   2   1      313.23      343.32     24.75 o
   6   2   1       55.33       51.86     16.66 o
   7   2   1       76.90       77.30     19.72 o
   8   2   1        0.06       -6.51     16.76 o
  -7   3   1        7.72        4.93      5.24 o
  -6   3   1       41.07       47.34      5.27 o
  -5   3   1        1.26       -1.08      4.64 o
  -4   3   1      642.57      651.62      9.71 o
  -3   3   1     1489.95     1445.70     15.93 o
  -2   3   1     9958.43    10860.28     99.73 o
  -1   3   1    12734.48    12822.94    111.46 o
   0   3   1    33108.62    33513.14    309.13 o
   1   3   1    15564.70    16594.60    138.60 o
   2   3   1     2106.86     1926.11     18.04 o
   3   3   1     1520.62     1387.13     17.60 o
   4   3   1        0.39       -5.09      6.82 o
   5   3   1       51.41       74.34     15.97 o
   6   3   1       18.32       21.40     13.90 o
   7   3   1       18.04       37.76     18.34 o
   8   3   1        0.43        3.65     15.78 o
  -7   4   1       24.33       35.54      6.86 o
  -6   4   1       12.48        6.23      6.08 o
  -5   4   1      220.23      230.25      8.93 o
  -4   4   1       48.80       45.03      4.23 o
  -3   4   1      570.37      544.62      8.61 o
  -2   4   1      435.98      486.36     18.80 o
  -1   4   1     6634.13     6690.58     59.46 o
   0   4   1      405.19      437.06      5.27 o
   1   4   1    11614.87    11914.31    103.73 o
   2   4   1     2103.81     2342.08     22.01 o
   3   4   1     6349.15     6281.57     64.17 o
   4   4   1      685.96      690.35     10.00 o
   5   4   1      512.22      497.37      8.05 o
   6   4   1      238.98      223.42     23.76 o
   7   4   1       14.14       16.56     17.55 o
  -7   5   1       29.90       36.83      7.51 o
  -6   5   1       25.79       11.69      6.31 o
  -5   5   1      420.54      419.04     12.05 o
  -4   5   1      512.27      533.22     10.68 o
  -3   5   1     2080.59     2029.92     24.30 o
  -2   5   1     2439.24     2371.87     33.43 o
  -1   5   1     2851.41     2826.38     26.65 o
   0   5   1     9270.30    10048.44     83.92 o
   1   5   1      711.54      717.36      8.14 o
   2   5   1     1544.55     1617.90     16.66 o
   3   5   1      342.82      399.16      6.17 o
   4   5   1      443.52      446.84      6.71 o
   5   5   1      116.91      117.79      5.20 o
   6   5   1      261.28      288.26     39.93 o
  -6   6   1       30.04       24.50      6.86 o
  -5   6   1       35.60       30.83      6.64 o
  -4   6   1       34.03       24.72      4.56 o
  -3   6   1      495.29      476.25      8.30 o
  -2   6   1     2419.42     2409.18     24.96 o
  -1   6   1      771.93      923.90     10.72 o
   0   6   1    15423.32    16016.83    139.85 o
   1   6   1        7.81       10.00      1.83 o
   2   6   1     8086.31     8164.01     72.85 o
   3   6   1     1417.91     1427.40     16.13 o
   4   6   1      835.41      764.13     10.23 o
   5   6   1      268.81      242.10      5.80 o
   6   6   1       32.79       34.30      4.02 o
   8   6   1        0.91       -3.55      5.03 o
  -6   7   1       44.34       56.90      8.09 o
  -5   7   1        8.50       18.38      6.70 o
  -4   7   1      322.41      347.49     11.73 o
  -3   7   1      619.99      620.72     10.70 o
  -2   7   1       11.90       11.46      3.04 o
  -1   7   1     1648.66     1766.18     19.42 o
   0   7   1      461.87      398.60      6.68 o
   1   7   1      479.39      504.73      8.48 o
   2   7   1     1042.91      964.93     11.11 o
   3   7   1     1123.06     1202.29     13.56 o
   4   7   1      136.93      135.60      5.20 o
   5   7   1      357.16      364.36      7.59 o
   6   7   1        5.70        4.43      3.47 o
   7   7   1       64.41       80.56      4.82 o
   8   7   1       15.23       19.62      4.60 o
  -6   8   1       17.37       19.06      7.43 o
  -5   8   1       13.26       36.26      7.53 o
  -4   8   1       83.90       77.57      7.11 o
  -3   8   1     1212.70     1192.84     18.47 o
  -2   8   1       67.69       83.96      4.69 o
  -1   8   1     5537.94     5506.37     53.73 o
   0   8   1      141.31       84.51      5.28 o
   1   8   1     4169.72     4166.30     37.11 o
   2   8   1     1149.40     1157.14     13.20 o
   3   8   1      664.04      618.36      8.80 o
   4   8   1      669.33      601.45     12.72 o
   5   8   1        2.23       -2.85      2.85 o
   6   8   1        9.13       16.75      4.30 o
   7   8   1       12.93        8.92      4.84 o
   8   8   1        0.66        3.35      6.41 o
  -5   9   1       13.50       16.69      8.22 o
  -4   9   1      130.86      141.99      8.80 o
  -3   9   1       80.06       91.95     13.01 o
  -2   9   1      150.47      138.16      6.37 o
  -1   9   1      169.91      173.67      5.68 o
   0   9   1      722.37      704.48     10.73 o
   1   9   1     1178.99     1238.87     15.27 o
   2   9   1     1784.16     1754.57     17.98 o
   3   9   1      134.88       99.70      4.60 o
   4   9   1      737.38      718.22     12.19 o
   5   9   1       78.01       72.41     11.37 o
   6   9   1       58.42       62.49      5.84 o
   7   9   1       19.43       24.34      4.93 o
  -5  10   1       19.53        9.96     12.52 o
  -4  10   1      144.01      159.28     11.02 o
  -3  10   1        0.00       -4.33      4.33 o
  -2  10   1     1183.62     1161.66     19.00 o
  -1  10   1      683.81      630.09     21.97 o
   0  10   1      954.97      924.89     13.91 o
   1  10   1      858.81      818.57     12.60 o
   2  10   1       35.97       22.75      4.30 o
   3  10   1        8.50       -2.39      2.96 o
   4  10   1       48.81       59.69      4.79 o
   5  10   1       34.66       44.41      8.14 o
   6  10   1       92.09      109.16      7.49 o
   7  10   1        5.31        4.91      6.17 o
  -5  11   1        2.19      -11.54     12.13 o
  -4  11   1       28.58       21.59     14.20 o
  -3  11   1       19.11        7.01      6.49 o
  -2  11   1      468.97      464.01     14.27 o
  -1  11   1      137.07      142.71     11.05 o
   0  11   1      547.18      580.68     15.28 o
   1  11   1     1320.01     1321.68     22.73 o
   2  11   1        1.52       -3.97      3.97 o
   3  11   1      441.84      442.12      9.69 o
   4  11   1      139.82      136.54      7.87 o
   5  11   1       31.98       28.30     10.90 o
   6  11   1        6.56        7.04      6.87 o
   7  11   1        6.68        3.91     11.09 o
  -4  12   1       26.41       26.13     15.09 o
  -3  12   1       46.12       50.98     15.58 o
  -2  12   1       59.06       70.23      8.65 o
  -1  12   1        3.50       -5.89      5.89 o
   0  12   1      135.76      132.56      8.70 o
   1  12   1      437.39      421.83     13.58 o
   2  12   1      127.23      103.37      8.25 o
   3  12   1      758.94      788.28     17.32 o
   4  12   1      102.99      113.07      6.90 o
   5  12   1       65.52       54.52      8.97 o
   6  12   1       25.69       23.30      8.23 o
   7  12   1        0.02        2.00      7.42 o
  -3  13   1       40.88       25.54     15.09 o
  -2  13   1      137.78      132.91     20.11 o
  -1  13   1       28.64       28.85     10.04 o
   0  13   1      549.22      552.46     24.06 o
   1  13   1        3.16       -5.46      5.46 o
   2  13   1      151.70      136.96      8.46 o
   3  13   1      193.89      179.40      9.53 o
   4  13   1        2.16       -3.05      6.26 o
   5  13   1       73.75       65.60     10.12 o
   6  13   1       27.65        7.74      8.37 o
  -3  14   1       91.98      112.60     20.51 o
  -2  14   1       62.18       88.24     18.54 o
  -1  14   1       95.28      130.83     16.66 o
   0  14   1      173.57      160.58     37.27 o
   1  14   1       14.96        7.16      9.50 o
   2  14   1      249.13      265.28     16.31 o
   3  14   1      111.95      121.26     12.18 o
   4  14   1       14.98       16.97      9.21 o
   5  14   1       68.10       64.90     10.84 o
   6  14   1       36.25       27.42      9.65 o
  -2  15   1        0.37        5.52     16.07 o
  -1  15   1      206.63      211.11     16.31 o
   0  15   1      186.80      172.85     15.16 o
   1  15   1       68.39       60.64     11.46 o
   2  15   1      162.92      152.14     20.61 o
   3  15   1       30.56       46.05     15.78 o
   4  15   1       57.16       58.47     15.87 o
   5  15   1       34.12       27.41     13.80 o
  -1  16   1      128.52      115.66     21.30 o
   0  16   1        6.16      -13.61     13.61 o
   1  16   1       73.86       74.67     12.24 o
   2  16   1       77.43       83.81     18.44 o
   3  16   1        5.61       15.18     14.79 o
   4  16   1       99.73       80.85     17.65 o
   1  17   1       93.45      128.26     15.26 o
   2  17   1       80.88      104.42     19.13 o
   3  17   1       50.72       48.61     16.76 o
  -2 -17   2        3.18       -5.42     14.99 o
  -4 -16   2       28.02       18.04     14.69 o
  -3 -16   2       75.53       83.51     18.44 o
  -2 -16   2        1.64        3.75     14.59 o
  -1 -16   2      106.41       92.72     18.19 o
   0 -16   2       58.33       64.45     12.75 o
   1 -16   2       10.74       19.52     15.97 o
  -5 -15   2        0.09        1.58     13.41 o
  -4 -15   2       29.58        7.59     13.31 o
  -3 -15   2       42.72       39.83     15.48 o
  -2 -15   2      125.11      108.26     18.83 o
  -1 -15   2      272.05      308.35     28.25 o
   0 -15   2       22.74       -1.55     10.21 o
   1 -15   2       85.86       87.10     13.10 o
   2 -15   2       32.97       51.76     18.14 o
  -6 -14   2        0.04       -8.23      8.23 o
  -5 -14   2        2.60        6.51     12.32 o
  -4 -14   2       48.69       48.21     14.40 o
  -3 -14   2       23.40       30.81      9.48 o
  -2 -14   2      159.86      177.35     18.59 o
  -1 -14   2      214.61      224.87     15.48 o
   0 -14   2       41.45       19.56      9.62 o
   1 -14   2      253.92      261.94     17.15 o
   2 -14   2       31.80       41.90     16.56 o
   3 -14   2       36.76       67.54     18.63 o
  -6 -13   2        0.38       -7.29      7.65 o
  -5 -13   2      144.04      145.03     12.89 o
  -4 -13   2      141.57      126.62      9.92 o
  -3 -13   2       49.31       69.50      7.48 o
  -2 -13   2      215.43      242.98     10.81 o
  -1 -13   2       35.06       29.33      6.45 o
   0 -13   2      152.30      147.50     13.85 o
   1 -13   2       80.52       74.24     11.69 o
   2 -13   2        7.68       -7.99     13.41 o
   3 -13   2       74.07       61.62     17.55 o
  -7 -12   2        3.68       -1.87     10.16 o
  -6 -12   2        0.00       -2.91      7.23 o
  -5 -12   2      119.47      119.83     11.15 o
  -4 -12   2       84.59       82.60      7.35 o
  -3 -12   2      306.80      291.55     10.78 o
  -2 -12   2      915.35      874.35     17.66 o
  -1 -12   2      116.34       88.14      7.56 o
   0 -12   2      494.10      528.18     15.33 o
   1 -12   2      142.22      150.79      9.43 o
   2 -12   2       12.43       17.91      7.50 o
   3 -12   2       76.44       85.19     17.25 o
   4 -12   2        0.99      -13.01     13.01 o
  -7 -11   2        0.83       -6.40      6.40 o
  -6 -11   2       26.42       14.49      7.42 o
  -5 -11   2       56.33       71.71      9.13 o
  -4 -11   2       17.23       27.79      4.73 o
  -3 -11   2      277.64      274.83      8.11 o
  -2 -11   2      240.85      214.48      7.84 o
  -1 -11   2       46.25       45.37      5.45 o
   0 -11   2      778.82      735.67     17.62 o
   1 -11   2      160.09      159.60      9.03 o
   2 -11   2      258.51      242.47      9.74 o
   3 -11   2      215.00      218.45     12.37 o
   4 -11   2        0.11       -3.94     11.93 o
   5 -11   2       34.28        8.97     14.89 o
  -7 -10   2        1.63       -4.32      6.17 o
  -6 -10   2      166.44      171.04     11.53 o
  -5 -10   2       38.69       59.53      9.61 o
  -4 -10   2        0.58       -3.38      3.38 o
  -3 -10   2     1177.53     1256.96     16.76 o
  -2 -10   2       21.86       12.15      3.19 o
  -1 -10   2      816.70      832.72     12.84 o
   0 -10   2      582.64      613.80     11.96 o
   1 -10   2      244.65      189.16      8.20 o
   2 -10   2      271.00      253.53      8.95 o
   3 -10   2      153.96      151.41      9.15 o
   4 -10   2        5.31        2.05      5.82 o
   5 -10   2       85.16       67.05     16.37 o
  -7  -9   2        4.89        9.18      4.78 o
  -6  -9   2       14.46        9.64      4.95 o
  -5  -9   2       34.78       18.58      4.98 o
  -4  -9   2       47.07       42.06      3.91 o
  -3  -9   2      715.35      650.87      9.11 o
  -2  -9   2       32.11       28.43      2.89 o
  -1  -9   2     2565.64     2450.96     26.26 o
   0  -9   2     2256.82     2221.37     23.25 o
   1  -9   2      107.09      120.62      5.23 o
   2  -9   2     1187.41     1161.17     18.66 o
   3  -9   2        8.39       -0.37      5.35 o
   4  -9   2      144.74      152.52     11.36 o
   5  -9   2        5.82        5.38      6.65 o
  -7  -8   2        9.44       11.12      4.35 o
  -6  -8   2      156.76      168.10      7.23 o
  -5  -8   2        1.01        1.19      3.14 o
  -4  -8   2     1813.60     1906.44     24.06 o
  -3  -8   2       58.42       49.06      2.79 o
  -2  -8   2      733.81      806.21      9.75 o
  -1  -8   2      415.53      411.54      7.12 o
   0  -8   2       69.24       62.81      3.31 o
   1  -8   2      830.23      867.19     13.07 o
   2  -8   2      398.06      410.83      8.81 o
   3  -8   2        1.21       -4.93      4.93 o
   4  -8   2      337.82      341.67     15.13 o
   5  -8   2        9.66        6.47      6.46 o
   6  -8   2        2.54        6.47      7.02 o
  -8  -7   2        5.38       17.25      7.10 o
  -7  -7   2       15.59        9.87      3.41 o
  -6  -7   2      219.91      202.88      7.09 o
  -5  -7   2       44.01       47.16      3.25 o
  -4  -7   2      675.58      642.28     10.21 o
  -3  -7   2     1556.55     1580.66     16.30 o
  -2  -7   2     5095.77     5117.15     44.74 o
  -1  -7   2      758.42      612.01      7.87 o
   0  -7   2     2729.55     2676.11     26.10 o
   1  -7   2     1746.52     1720.84     24.64 o
   2  -7   2        6.30        7.59      2.72 o
   3  -7   2       66.26       65.54      4.47 o
   4  -7   2      193.47      171.07      8.73 o
   5  -7   2       65.04       56.07      7.81 o
   6  -7   2        1.90        6.86      8.38 o
  -8  -6   2        4.06        2.07      5.72 o
  -7  -6   2       18.97       21.50      4.00 o
  -6  -6   2        2.39        2.90      3.68 o
  -5  -6   2      160.63      172.18      5.03 o
  -4  -6   2      188.24      169.81      4.75 o
  -3  -6   2       47.89       49.42      2.55 o
  -2  -6   2      947.65     1084.25     11.79 o
  -1  -6   2     4176.17     3936.82     34.39 o
   0  -6   2      103.40      104.76      3.66 o
   1  -6   2     6434.74     6215.14     53.34 o
   2  -6   2      640.61      613.00      8.42 o
   3  -6   2     2045.52     2055.49     23.51 o
   4  -6   2      167.70      161.21      6.41 o
   5  -6   2       67.15       69.96      7.79 o
   6  -6   2       34.46       38.17      7.22 o
  -8  -5   2        0.01       -5.42      5.42 o
  -7  -5   2       35.26       26.03      6.31 o
  -6  -5   2       26.02       22.61      3.49 o
  -5  -5   2      887.65      941.56     19.98 o
  -4  -5   2      175.10      144.40      7.38 o
  -3  -5   2     4232.83     4326.06     41.84 o
  -2  -5   2     5756.97     6042.31     51.15 o
  -1  -5   2     1877.25     1856.24     17.07 o
   0  -5   2       66.76       25.29      1.86 o
   1  -5   2      611.98      636.37      9.99 o
   2  -5   2       72.35       73.23      3.98 o
   3  -5   2      566.73      520.81      8.38 o
   4  -5   2      587.66      585.35     10.32 o
   5  -5   2      152.85      157.89      7.22 o
   6  -5   2       98.07      104.95      8.57 o
   7  -5   2        1.02        7.13      6.39 o
  -8  -4   2        3.94        9.66      5.52 o
  -7  -4   2        4.96        1.58      4.73 o
  -6  -4   2       15.25        4.54      5.42 o
  -5  -4   2      311.31      307.36      9.15 o
  -4  -4   2      820.90      772.72     10.86 o
  -3  -4   2     2077.31     2326.81     26.73 o
  -2  -4   2    12406.96    12714.68    102.46 o
  -1  -4   2     3165.29     3584.07     30.78 o
   0  -4   2    10240.05    10241.35     81.38 o
   1  -4   2     3749.84     4028.19     34.68 o
   2  -4   2     2048.45     1643.29     17.08 o
   3  -4   2     1070.73     1015.45     12.61 o
   4  -4   2      496.81      475.90      8.64 o
   5  -4   2      108.39      100.27      7.32 o
   6  -4   2        1.53       12.64      4.68 o
   7  -4   2        0.26        1.64      5.62 o
  -8  -3   2       31.56       37.47      6.70 o
  -7  -3   2        5.65        6.01      4.44 o
  -6  -3   2       93.82       99.98      7.99 o
  -5  -3   2      135.73      247.53     12.76 o
  -4  -3   2      620.66      605.84      9.00 o
  -3  -3   2     1029.80     1166.96     16.16 o
  -2  -3   2      554.26      563.97      6.48 o
  -1  -3   2       46.48       54.68      1.66 o
   0  -3   2    14182.29    15126.95    119.14 o
   1  -3   2     7820.12     8126.46     67.73 o
   2  -3   2     5002.14     5548.55     51.80 o
   3  -3   2     3591.92     3693.61     35.10 o
   4  -3   2      403.21      393.64      7.20 o
   5  -3   2      392.19      380.24      7.57 o
   6  -3   2        2.15        6.89      4.01 o
   7  -3   2       18.07       26.85      5.09 o
  -8  -2   2        8.46       15.09      6.01 o
  -7  -2   2        0.07       -3.65      4.63 o
  -6  -2   2      204.66      188.40      9.11 o
  -5  -2   2     1104.97     1047.43     16.93 o
  -4  -2   2      675.26      708.28     10.13 o
  -3  -2   2     5598.70     5001.15     63.01 o
  -2  -2   2     1581.80     1975.53     24.07 o
  -1  -2   2    46897.20    47988.74    386.00 o
   0  -2   2      767.08      855.98      8.39 o
   1  -2   2    29435.13    30252.70    240.70 o
   2  -2   2      576.96      669.93      7.95 o
   3  -2   2       98.09       87.14      2.59 o
   4  -2   2       53.83       51.42      2.80 o
   5  -2   2       15.93        1.52      4.06 o
   6  -2   2       67.29       71.14      4.57 o
   7  -2   2        7.92       17.21      6.87 o
  -8  -1   2        1.48        3.16      5.52 o
  -7  -1   2       63.43       64.37      4.18 o
  -6  -1   2       94.37      110.23     19.42 o
  -5  -1   2       34.75       43.11      7.06 o
  -4  -1   2      103.59      109.89      7.33 o
  -3  -1   2     2544.67     2683.50     32.31 o
  -2  -1   2      326.84      476.23      6.50 o
  -1  -1   2     3569.19     3848.76     33.45 o
   0  -1   2     2578.08     2431.26     55.54 o
   1  -1   2     1959.70     2018.14     16.56 o
   2  -1   2    12519.27    12376.26    130.12 o
   3  -1   2     1389.02     1339.74     20.59 o
   4  -1   2     3372.29     3132.07     37.68 o
   5  -1   2       17.80       15.97      2.08 o
   6  -1   2       67.38       61.37      3.52 o
   7  -1   2        6.94        3.87      3.26 o
  -8   0   2        0.06       -1.87      5.72 o
  -7   0   2       55.94       52.93      3.92 o
  -6   0   2        9.39       11.10      2.77 o
  -5   0   2      693.17      642.66     10.40 o
  -4   0   2     2017.00     1981.45     29.25 o
  -3   0   2        0.69        1.39      2.45 o
  -2   0   2     9117.93     9341.09    115.73 o
  -1   0   2    19225.87    20695.94    188.25 o
   1   0   2     5305.48     5662.18     74.16 o
   2   0   2     4511.82     4636.01     74.67 o
   3   0   2      838.25      901.35     16.04 o
   4   0   2     1681.55     1671.65     23.41 o
   5   0   2      896.91      906.74     15.05 o
   6   0   2      135.80      157.24     21.00 o
   7   0   2       52.89       57.78      4.15 o
   8   0   2        0.59       -0.45      5.16 o
  -7   1   2        0.18       -0.45      3.38 o
  -6   1   2       31.47       37.27      3.65 o
  -5   1   2      336.09      318.24      6.42 o
  -4   1   2     2494.69     2444.29     25.04 o
  -3   1   2      923.42      779.23      8.86 o
  -2   1   2     8103.26     8214.27     71.37 o
  -1   1   2    11141.99    11349.85     87.02 o
   0   1   2     3455.34     2710.53     82.98 o
   1   1   2    23058.95    23664.52    273.30 o
   2   1   2      891.25      756.36     20.66 o
   3   1   2     2482.44     2333.38     56.35 o
   4   1   2       82.32       88.09      9.68 o
   5   1   2       15.85       -5.23     10.85 o
   6   1   2        0.43       20.31     13.41 o
   7   1   2       18.70       17.06     14.99 o
   8   1   2        2.66      -13.51     16.07 o
  -7   2   2       40.14       55.66      7.13 o
  -6   2   2        5.01        2.91      3.34 o
  -5   2   2      286.84      322.51      7.20 o
  -4   2   2      108.70      140.10      9.61 o
  -3   2   2      182.10      181.85      5.60 o
  -2   2   2      178.48      170.07      2.80 o
  -1   2   2     3936.79     4370.12     35.04 o
   0   2   2     1227.33     1172.56     18.05 o
   1   2   2    15676.22    16191.34    133.44 o
   2   2   2     6684.00     7325.30     95.95 o
   3   2   2     6039.57     5520.82    123.58 o
   4   2   2     2339.99     2311.76     58.45 o
   5   2   2      991.27      927.41     42.10 o
   6   2   2      190.34      209.03     23.37 o
   7   2   2        0.38       -1.97     13.71 o
   8   2   2        9.44       14.79     18.83 o
  -7   3   2        5.12        2.87      5.78 o
  -6   3   2        0.41        1.09      4.32 o
  -5   3   2      530.53      508.73      9.75 o
  -4   3   2      507.97      511.29      9.09 o
  -3   3   2     2172.17     1961.26     24.52 o
  -2   3   2    11807.92    12442.08    113.94 o
  -1   3   2     1640.57     1592.22     15.07 o
   0   3   2     4270.57     4320.25     40.44 o
   1   3   2     2139.52     2407.61     22.81 o
   2   3   2      833.82      970.51     10.03 o
   3   3   2     2681.30     2991.62     33.91 o
   4   3   2      221.60      222.05     21.30 o
   5   3   2      215.18      215.63     20.61 o
   6   3   2      156.52      196.51     22.18 o
   7   3   2        0.01        1.87     15.28 o
   8   3   2       13.11       15.28     17.16 o
  -7   4   2        0.44       -3.24      5.69 o
  -6   4   2        8.51        1.63      4.59 o
  -5   4   2      174.07      181.25      9.28 o
  -4   4   2       81.19       63.97      4.25 o
  -3   4   2      307.73      335.85      7.17 o
  -2   4   2     1481.15     1400.98     15.71 o
  -1   4   2       43.80       73.35      2.36 o
   0   4   2    20899.87    20879.78    202.03 o
   1   4   2     1097.89     1114.43     12.85 o
   2   4   2    14101.06    13490.23    114.55 o
   3   4   2     1803.83     1838.02     20.11 o
   4   4   2     1380.55     1285.89     16.67 o
   5   4   2      442.41      431.36      7.11 o
   6   4   2        4.68       -7.00     12.32 o
   7   4   2        6.89       13.90     15.48 o
  -7   5   2        5.91       11.96      6.98 o
  -6   5   2       92.91      101.58      8.40 o
  -5   5   2       49.20       64.01      6.12 o
  -4   5   2      863.32      798.38     14.88 o
  -3   5   2      767.00      757.99     12.27 o
  -2   5   2       33.78       38.42      6.56 o
  -1   5   2     1885.64     2179.34     21.04 o
   0   5   2      178.07      190.18      4.14 o
   1   5   2        2.08       -1.95      1.95 o
   2   5   2      274.39      313.37      4.71 o
   3   5   2     2950.18     2860.51     28.75 o
   4   5   2       24.55        2.91      4.15 o
   5   5   2      930.47      970.09     16.34 o
   6   5   2       12.94        3.38      4.60 o
  -6   6   2       23.63       32.02      7.15 o
  -5   6   2       35.31       31.50      6.73 o
  -4   6   2       64.20       65.24      6.35 o
  -3   6   2     1887.28     1866.51     21.60 o
  -2   6   2        0.28       -3.29      3.67 o
  -1   6   2     6934.98     6572.90     59.26 o
   0   6   2     1240.41     1221.90     13.87 o
   1   6   2     2574.22     2429.49     23.16 o
   2   6   2     6352.54     6774.59     60.87 o
   3   6   2      267.48      184.95      4.26 o
   4   6   2       83.82       55.76      3.87 o
   5   6   2       48.61       43.73      3.67 o
   6   6   2        2.32       -3.36      3.36 o
  -6   7   2       10.34        2.78      6.76 o
  -5   7   2       13.41        5.20      6.13 o
  -4   7   2      174.79      204.69      9.63 o
  -3   7   2       37.35       24.50      4.12 o
  -2   7   2       25.99       22.62      2.84 o
  -1   7   2     1875.24     1985.31     21.38 o
   0   7   2     3241.17     3109.77     31.29 o
   1   7   2     2005.14     1942.22     19.51 o
   2   7   2     4338.75     4128.69     38.40 o
   3   7   2      239.91      196.50      5.88 o
   4   7   2     1916.38     1827.61     23.10 o
   5   7   2       96.97       83.81      3.97 o
   6   7   2      179.77      185.29     11.03 o
   7   7   2       19.56       15.65      3.53 o
   8   7   2        0.02       -4.34      5.92 o
  -6   8   2        5.11       12.36      8.28 o
  -5   8   2       35.26       27.70      7.42 o
  -4   8   2      428.65      428.97     13.27 o
  -3   8   2      107.27      112.54      9.10 o
  -2   8   2     1270.34     1242.15     16.17 o
  -1   8   2     1230.26     1303.11     31.07 o
   0   8   2     1189.17     1253.80     15.04 o
   1   8   2      802.35      743.44      9.32 o
   2   8   2      124.38      119.01      3.87 o
   3   8   2       20.05       14.62      3.93 o
   4   8   2     1579.74     1615.29     22.72 o
   5   8   2       27.72        7.12      3.16 o
   6   8   2       78.21       77.29      5.76 o
   7   8   2       26.41       41.77      4.67 o
   8   8   2        1.87       10.45      6.41 o
  -5   9   2       14.54       13.62     12.92 o
  -4   9   2       95.03      100.10      7.92 o
  -3   9   2        3.31       -2.02      4.46 o
  -2   9   2     1419.41     1440.39     21.48 o
  -1   9   2      197.01      163.92      5.42 o
   0   9   2     1607.39     1685.68     19.51 o
   1   9   2     3527.71     3367.29     34.47 o
   2   9   2        3.73       -2.31      2.31 o
   3   9   2     2974.52     2826.87     29.60 o
   4   9   2      275.28      257.89      6.67 o
   5   9   2       11.50        7.58      6.56 o
   6   9   2        1.29        4.65      4.17 o
   7   9   2        2.57       -2.04      4.22 o
  -5  10   2       31.56       35.40     13.90 o
  -4  10   2        5.19        7.95      6.70 o
  -3  10   2      178.88      187.24      9.51 o
  -2  10   2       74.41       95.25      6.03 o
  -1  10   2      106.60      101.03      6.04 o
   0  10   2      699.45      664.60     11.34 o
   1  10   2     1140.28     1164.20     15.93 o
   2  10   2       26.79       11.12      3.40 o
   3  10   2      515.49      563.12      9.76 o
   4  10   2      123.11      134.31      6.09 o
   5  10   2        6.18        1.66      4.90 o
   6  10   2      152.98      172.42      9.23 o
   7  10   2        1.67       -2.81      5.72 o
  -5  11   2       33.60       35.79     15.09 o
  -4  11   2       16.24       20.02     13.31 o
  -3  11   2      189.73      208.99     12.59 o
  -2  11   2      404.77      370.57     12.74 o
  -1  11   2       94.89      121.13     11.38 o
   0  11   2      583.79      551.79     19.87 o
   1  11   2        2.01        0.81      4.34 o
   2  11   2      614.14      528.89     12.44 o
   3  11   2      143.23      149.16      5.98 o
   4  11   2       10.05        6.23      5.46 o
   5  11   2      145.25      141.87     10.87 o
   6  11   2       18.60       27.93      7.34 o
   7  11   2       17.67       11.60      7.14 o
  -4  12   2        1.33       14.00     13.90 o
  -3  12   2      128.44      126.30     19.13 o
  -2  12   2       39.47       40.92      8.07 o
  -1  12   2       46.76       63.83      7.38 o
   0  12   2      632.76      626.88     16.59 o
   1  12   2       86.73       57.25      7.15 o
   2  12   2      865.64      907.58     17.99 o
   3  12   2      539.02      482.62     13.21 o
   4  12   2      104.17      112.44      7.22 o
   5  12   2       98.28      102.40     10.99 o
   6  12   2       32.36       10.83     12.23 o
   7  12   2       14.89       -4.61      7.79 o
  -3  13   2       99.74      105.89     17.94 o
  -2  13   2       20.57       22.58     14.89 o
  -1  13   2      241.20      236.54     15.86 o
   0  13   2      322.47      283.65     14.15 o
   1  13   2       73.85       58.41      7.45 o
   2  13   2      203.39      217.90     13.26 o
   3  13   2       34.19       32.73      6.45 o
   4  13   2       37.11       30.86      7.74 o
   5  13   2      121.03      142.75     18.14 o
   6  13   2        0.65       -5.37      8.02 o
  -3  14   2       26.97       47.03     17.94 o
  -2  14   2        6.28        8.28     14.20 o
  -1  14   2      301.79      334.02     19.39 o
   0  14   2       90.74       71.35     11.56 o
   1  14   2      319.95      322.24     18.48 o
   2  14   2      301.83      274.27     22.63 o
   3  14   2       84.67       66.10      8.67 o
   4  14   2      103.11       97.56     11.52 o
   5  14   2        3.51       -5.39      7.92 o
   6  14   2        4.13        0.41      8.40 o
  -2  15   2       28.61       51.37     18.24 o
  -1  15   2       95.56      116.78     13.66 o
   0  15   2        4.05       -3.69     10.07 o
   1  15   2      297.79      313.65     18.96 o
   2  15   2       77.54       63.50     17.16 o
   3  15   2       55.83       62.71     16.76 o
   4  15   2       47.29       33.33     15.48 o
   5  15   2        8.83        9.37     13.01 o
  -1  16   2       16.08       29.88     17.06 o
   0  16   2       68.69       64.51     12.66 o
   1  16   2       69.50       69.46     17.30 o
   2  16   2        0.04       -7.00     12.72 o
   3  16   2       35.62       21.49     14.79 o
   4  16   2       28.84       40.23     15.78 o
   1  17   2       76.47      100.52     14.47 o
   2  17   2        5.43       15.38     16.07 o
   3  17   2       42.43       28.10     16.27 o
  -4 -16   3       36.14       40.92     15.38 o
  -3 -16   3        1.81        1.58     14.40 o
  -2 -16   3       31.86       51.17     16.76 o
  -1 -16   3       65.73       44.56     11.99 o
   0 -16   3       15.14       36.47     12.03 o
   1 -16   3       67.55       78.19     19.33 o
  -5 -15   3       24.05       32.83     14.30 o
  -4 -15   3       50.38       52.45     15.87 o
  -3 -15   3        0.07        5.03     13.90 o
  -2 -15   3      151.80      154.21     20.41 o
  -1 -15   3       41.48       55.30     17.45 o
   0 -15   3       89.37       92.31     12.86 o
   1 -15   3      150.48      168.84     15.72 o
   2 -15   3        0.13      -14.20     14.20 o
  -6 -14   3       16.82        8.28      9.09 o
  -5 -14   3       55.46       57.98     14.49 o
  -4 -14   3       35.94       42.10     14.49 o
  -3 -14   3      127.27      109.26     12.17 o
  -2 -14   3      312.78      345.07     18.39 o
  -1 -14   3        0.98       -1.79      8.93 o
   0 -14   3      167.76      159.04     14.29 o
   1 -14   3       62.14       94.73     12.51 o
   2 -14   3       21.72       39.24     16.96 o
   3 -14   3       38.55       26.92     16.96 o
  -6 -13   3        6.76        0.91      8.06 o
  -5 -13   3       36.07       43.75      9.80 o
  -4 -13   3        0.43       -0.55      6.22 o
  -3 -13   3      177.81      181.46      9.82 o
  -2 -13   3      193.13      181.39      9.60 o
  -1 -13   3       70.30       70.62      7.41 o
   0 -13   3      476.50      463.78     20.59 o
   1 -13   3       27.06       22.97     10.34 o
   2 -13   3       61.59       54.92     17.06 o
   3 -13   3       44.95       55.51     17.16 o
  -6 -12   3       11.47        6.37      7.83 o
  -5 -12   3       52.24       68.92     14.20 o
  -4 -12   3       22.15       21.40      5.21 o
  -3 -12   3      392.84      425.20     12.48 o
  -2 -12   3      135.64      122.97      7.27 o
  -1 -12   3      561.26      566.53     15.64 o
   0 -12   3       50.76       69.77      7.25 o
   1 -12   3        2.34       -5.55      5.55 o
   2 -12   3      120.41      116.94     10.24 o
   3 -12   3       41.74       39.04     15.48 o
   4 -12   3       23.60       13.80     14.20 o
  -7 -11   3        4.20       -1.82      6.86 o
  -6 -11   3       22.08       15.09      7.60 o
  -5 -11   3       21.37       12.19      7.91 o
  -4 -11   3        0.50       -0.75      4.00 o
  -3 -11   3      449.98      434.76     10.16 o
  -2 -11   3       15.69       22.99      4.50 o
  -1 -11   3      488.26      487.61     12.52 o
   0 -11   3      437.56      463.51     14.89 o
   1 -11   3      170.68      152.82      9.01 o
   2 -11   3      544.17      537.47     15.56 o
   3 -11   3        5.90        8.60      8.52 o
   4 -11   3       10.60       16.37     13.61 o
  -7 -10   3        0.72       -5.62      6.20 o
  -6 -10   3       80.32       96.49      9.29 o
  -5 -10   3       18.22       22.39     11.53 o
  -4 -10   3      268.48      310.80      8.51 o
  -3 -10   3       20.22       20.42      3.29 o
  -2 -10   3      281.62      282.91      6.84 o
  -1 -10   3     1071.78      982.72     15.27 o
   0 -10   3      729.46      731.86     12.85 o
   1 -10   3       77.05       56.72      5.94 o
   2 -10   3      721.16      748.09     19.44 o
   3 -10   3        0.15       -4.62      5.55 o
   4 -10   3       37.86       53.04      7.29 o
   5 -10   3       38.00       41.15     10.28 o
  -7  -9   3       21.29       19.30      6.44 o
  -6  -9   3       21.80       24.90      5.31 o
  -5  -9   3        4.57       -0.83      4.64 o
  -4  -9   3     1437.06     1475.86     21.33 o
  -3  -9   3       94.22       93.05      3.81 o
  -2  -9   3      790.67      769.23     10.38 o
  -1  -9   3      948.83      936.32     13.21 o
   0  -9   3     1103.14     1056.93     15.08 o
   1  -9   3      476.55      516.23     13.12 o
   2  -9   3       14.15       -4.15      4.25 o
   3  -9   3       35.05       42.55      8.85 o
   4  -9   3      134.15      143.09      9.08 o
   5  -9   3       39.36       35.68      7.86 o
  -7  -8   3       32.17       35.11      5.11 o
  -6  -8   3       23.23       28.95      7.22 o
  -5  -8   3        8.22       -3.07      3.13 o
  -4  -8   3       91.79       89.08      5.00 o
  -3  -8   3      420.38      398.32      6.29 o
  -2  -8   3      133.84      133.70      4.03 o
  -1  -8   3     1799.64     1749.79     19.46 o
   0  -8   3        0.20        8.83      2.55 o
   1  -8   3     4781.57     4696.97     46.47 o
   2  -8   3      161.91      166.91      5.99 o
   3  -8   3      621.16      600.81     15.45 o
   4  -8   3      285.36      266.04     11.07 o
   5  -8   3       11.06        4.74      6.70 o
   6  -8   3       15.91       17.39      7.44 o
  -8  -7   3       17.90       13.61      7.30 o
  -7  -7   3        2.46       -3.71      3.71 o
  -6  -7   3       28.93       30.43      4.94 o
  -5  -7   3      499.25      549.18     10.51 o
  -4  -7   3      408.77      404.18      9.87 o
  -3  -7   3     2302.63     2412.58     23.52 o
  -2  -7   3      832.12      821.15      9.51 o
  -1  -7   3      141.40      185.48      4.70 o
   0  -7   3      163.41      167.40      4.60 o
   1  -7   3      485.26      545.25     10.09 o
   2  -7   3       23.40       30.87      3.53 o
   3  -7   3      475.42      444.53      9.21 o
   4  -7   3       75.60       79.93      6.57 o
   5  -7   3       17.76       28.53      8.38 o
   6  -7   3       61.08       66.87      8.50 o
  -8  -6   3       10.53        5.42      6.31 o
  -7  -6   3        7.55        8.32      3.87 o
  -6  -6   3       26.70       24.35      4.32 o
  -5  -6   3      250.90      236.53      5.85 o
  -4  -6   3      608.40      612.54      9.15 o
  -3  -6   3      565.43      636.56      7.73 o
  -2  -6   3     6395.22     6505.58     58.48 o
  -1  -6   3     1504.41     1653.73     15.87 o
   0  -6   3    15073.06    15243.34    126.70 o
   1  -6   3      247.82      239.70      4.79 o
   2  -6   3     1763.23     1722.41     18.86 o
   3  -6   3      669.91      640.12     10.19 o
   4  -6   3        1.44       -3.30      3.30 o
   5  -6   3       46.70       48.51      6.05 o
   6  -6   3       40.29       44.63      7.31 o
  -7  -5   3       53.50       49.55      5.50 o
  -6  -5   3      441.13      458.63     10.71 o
  -5  -5   3       19.78       18.95      3.46 o
  -4  -5   3      490.93      522.52      8.44 o
  -3  -5   3     1239.40     1273.41     12.40 o
  -2  -5   3       29.29       40.06      1.94 o
  -1  -5   3     1000.40     1109.61     11.08 o
   0  -5   3     2533.14     2659.06     23.84 o
   1  -5   3     6561.87     7157.18     60.64 o
   2  -5   3      208.84      200.05      6.55 o
   3  -5   3     1735.03     1747.35     20.06 o
   4  -5   3       31.56       22.63      3.97 o
   5  -5   3      350.11      356.08      9.90 o
   6  -5   3        3.21       -5.32      5.32 o
   7  -5   3       44.04       43.32      7.52 o
  -8  -4   3        5.32        1.08      5.72 o
  -7  -4   3        0.26       -2.75      2.82 o
  -6  -4   3        6.28        4.24      2.49 o
  -5  -4   3      851.31      780.48     11.14 o
  -4  -4   3      165.80      195.08      4.37 o
  -3  -4   3     9558.22     9809.26     97.88 o
  -2  -4   3     2236.19     2690.79     22.87 o
  -1  -4   3    15953.45    16244.36    133.99 o
   0  -4   3      192.06      202.93      3.21 o
   1  -4   3     4130.08     4185.87     36.00 o
   2  -4   3     2010.59     1999.64     20.35 o
   3  -4   3       20.15        8.32      4.17 o
   4  -4   3       40.04       17.89      3.17 o
   5  -4   3      209.66      209.48     10.39 o
   6  -4   3       14.82       19.46      4.39 o
   7  -4   3        0.24        1.35      5.65 o
  -8  -3   3        1.07       -1.72      4.34 o
  -7  -3   3       42.36       48.04      4.50 o
  -6  -3   3      134.04      116.82      6.01 o
  -5  -3   3        3.71       60.24     15.28 o
  -4  -3   3        5.17        7.82      2.69 o
  -3  -3   3        9.10        9.24      1.46 o
  -2  -3   3     1635.09     1675.98     15.07 o
  -1  -3   3     1185.78     1266.60     11.13 o
   0  -3   3     3689.51     3591.93     29.26 o
   1  -3   3    14190.12    14569.47    126.13 o
   2  -3   3    11009.91    11236.82    103.24 o
   3  -3   3       33.63       31.51      2.66 o
   4  -3   3     1034.54     1020.32     15.91 o
   5  -3   3        0.42       -2.76      2.76 o
   6  -3   3        9.76        1.35      3.92 o
   7  -3   3        3.24        4.02      4.45 o
  -8  -2   3        0.05        5.42      5.62 o
  -7  -2   3       34.42       34.92      4.83 o
  -6  -2   3      158.87      207.29     10.23 o
  -5  -2   3      454.54      483.54     10.94 o
  -4  -2   3     2748.15     2840.66     42.60 o
  -3  -2   3      428.31      512.52     10.78 o
  -2  -2   3    10517.23    10947.68    100.43 o
  -1  -2   3     3490.13     4001.57     30.09 o
   0  -2   3      376.03      464.87      4.75 o
   1  -2   3    17469.67    19086.30    157.20 o
   2  -2   3      937.34     1022.84     11.36 o
   3  -2   3      369.39      400.66      6.14 o
   4  -2   3     1070.77     1144.38     13.18 o
   5  -2   3       64.67       49.42      3.27 o
   6  -2   3       22.40       38.06      4.05 o
   7  -2   3       90.07       91.75      5.26 o
  -8  -1   3        1.05       -1.18      5.52 o
  -7  -1   3       29.29       22.28      3.27 o
  -6  -1   3       18.08       18.87      2.73 o
  -5  -1   3        5.26        4.65      4.11 o
  -4  -1   3     1921.55     1907.90     24.14 o
  -3  -1   3     3529.44     3475.19     41.33 o
  -2  -1   3     3906.82     4244.49     45.48 o
  -1  -1   3    15147.58    14859.37    114.94 o
   0  -1   3     2599.19     2713.06     22.49 o
   1  -1   3    21344.20    22294.24    196.99 o
   2  -1   3      217.84      161.65      2.92 o
   3  -1   3     3116.56     3190.77     33.92 o
   4  -1   3       79.20       56.72      5.15 o
   5  -1   3      194.21      182.97      3.91 o
   6  -1   3       54.79       55.97      4.70 o
   7  -1   3       22.86       26.05      3.97 o
  -8   0   3        2.50        1.77      5.82 o
  -7   0   3       85.25      107.82      5.46 o
  -6   0   3        5.26        0.81      2.74 o
  -5   0   3      335.89      326.08      8.55 o
  -4   0   3       14.73       14.30      3.54 o
  -3   0   3      368.55      361.67      8.92 o
  -2   0   3       11.97       15.71      1.24 o
  -1   0   3      568.80      654.50      5.63 o
   0   0   3      959.29      927.50     27.59 o
   1   0   3    11111.49    11973.15    114.43 o
   2   0   3     2042.43     2361.03     33.81 o
   3   0   3     4598.83     4384.09     82.77 o
   4   0   3     1301.58     1259.08     20.70 o
   5   0   3      182.78      177.26     11.09 o
   6   0   3       62.68       64.35      7.49 o
   7   0   3        0.07        0.69      3.04 o
   8   0   3        3.45        5.18      7.89 o
  -7   1   3       29.36       33.62      4.64 o
  -6   1   3        1.91       -0.11      3.09 o
  -5   1   3      390.95      407.40      7.50 o
  -4   1   3      933.66     1028.09     16.13 o
  -3   1   3     8372.81     8724.93     90.66 o
  -2   1   3     6601.00     6549.57     60.75 o
  -1   1   3    19600.78    21313.31    169.58 o
   0   1   3       21.95       27.03      1.51 o
   1   1   3       76.16       71.45      1.42 o
   2   1   3       13.82       13.40      3.93 o
   3   1   3       41.60       38.75      6.52 o
   4   1   3      355.69      383.28     17.21 o
   5   1   3        1.85       25.44     12.92 o
   6   1   3      373.41      379.01     28.10 o
   7   1   3        5.28       12.32     16.47 o
   8   1   3       28.40       23.37     18.63 o
  -7   2   3        0.03       -4.07      4.07 o
  -6   2   3       44.88       49.47      4.31 o
  -5   2   3      285.57      289.44      6.88 o
  -4   2   3        0.57       -2.10      2.10 o
  -3   2   3     1053.95     1058.28     11.31 o
  -2   2   3     3233.47     3028.41     28.52 o
  -1   2   3     1612.78     1680.31     14.78 o
   0   2   3    19171.24    19487.12    179.22 o
   1   2   3     4013.08     4575.68     50.93 o
   2   2   3    21958.59    22563.83    248.30 o
   3   2   3      475.17      512.52     17.69 o
   4   2   3     1139.97     1052.66     31.91 o
   5   2   3      300.81      263.26     23.07 o
   6   2   3       19.66       13.90     13.41 o
   7   2   3       18.61        5.32     16.07 o
   8   2   3        0.52        6.21     17.06 o
  -7   3   3        1.95       -3.29      5.45 o
  -6   3   3      144.96      155.95     10.35 o
  -5   3   3      145.52      159.94      5.87 o
  -4   3   3      602.82      623.01     10.47 o
  -3   3   3     1549.68     1534.08     19.91 o
  -2   3   3     2991.20     3431.05     38.17 o
  -1   3   3        1.58        4.83      1.56 o
   0   3   3     2928.51     3167.12     31.92 o
   1   3   3     3069.76     3174.58     28.72 o
   2   3   3       39.00       57.76      2.08 o
   3   3   3     7416.53     7290.12     79.90 o
   4   3   3        7.99        0.85     14.44 o
   5   3   3     1438.18     1575.99     61.52 o
   6   3   3        1.52       -0.39     14.10 o
   7   3   3       45.71       50.19     17.35 o
   8   3   3        9.12        0.79     15.87 o
  -7   4   3        0.01        0.77      5.91 o
  -6   4   3       21.50       22.67      5.13 o
  -5   4   3      184.82      183.14      8.29 o
  -4   4   3      442.14      386.37      9.17 o
  -3   4   3     3103.68     3134.95     38.78 o
  -2   4   3      678.26      796.12     10.05 o
  -1   4   3    18237.60    19367.83    168.05 o
   0   4   3     2236.04     2389.17     23.44 o
   1   4   3     4977.75     5448.45     48.25 o
   2   4   3      503.93      667.98      7.03 o
   3   4   3      233.69      184.04      3.64 o
   4   4   3       13.15        3.07      1.72 o
   5   4   3        0.26        3.23      3.50 o
   6   4   3      104.65      135.57     20.71 o
   7   4   3       58.44       64.48     19.03 o
   8   4   3        4.23        1.28     15.87 o
  -7   5   3        6.97       18.33      7.88 o
  -6   5   3       21.87       34.70      6.93 o
  -5   5   3       50.00       61.42      7.22 o
  -4   5   3      142.49      155.26      8.37 o
  -3   5   3       29.44       20.84      3.03 o
  -2   5   3       50.68       63.03      3.00 o
  -1   5   3     1011.70      946.09     10.49 o
   0   5   3     3829.31     3638.22     35.13 o
   1   5   3     4080.62     4021.92     36.43 o
   2   5   3    11537.46    11816.82    104.15 o
   3   5   3      107.28       65.82      2.49 o
   4   5   3     2980.66     2922.73     29.54 o
   5   5   3       16.94       12.29      2.77 o
   6   5   3      126.08      118.43     18.68 o
   7   5   3        1.09       -8.48     14.30 o
  -6   6   3       52.16       64.81      7.96 o
  -5   6   3       27.69       13.61      8.37 o
  -4   6   3      708.59      717.09     14.44 o
  -3   6   3        2.67       -0.22      3.04 o
  -2   6   3     3805.77     3949.73     38.90 o
  -1   6   3       50.77       18.27      3.16 o
   0   6   3     1165.70     1220.96     13.80 o
   1   6   3        8.43        7.92      2.48 o
   2   6   3      583.50      486.55      6.61 o
   3   6   3        0.65       -1.78      1.78 o
   4   6   3      713.33      704.14      9.23 o
   5   6   3      179.80      215.35      5.60 o
   6   6   3      145.85      140.85     10.14 o
  -6   7   3        4.28       -1.70      6.60 o
  -5   7   3       67.03       75.27      8.33 o
  -4   7   3      390.77      364.42     11.81 o
  -3   7   3        2.68       -0.59      3.16 o
  -2   7   3      798.61      803.40     10.86 o
  -1   7   3     3745.19     3744.09     37.25 o
   0   7   3      924.34      867.65     11.09 o
   1   7   3     7637.75     7719.79     68.97 o
   2   7   3      840.47      805.00      9.71 o
   3   7   3     1278.03     1150.79     13.02 o
   4   7   3      113.60      118.38      4.63 o
   5   7   3      172.90      151.25      5.17 o
   6   7   3        8.27        4.77      3.38 o
   7   7   3       16.58       18.10      4.32 o
  -6   8   3        1.33        4.80     10.99 o
  -5   8   3      100.59      151.83     10.29 o
  -4   8   3        2.43        0.20      5.15 o
  -3   8   3       71.67       71.88      5.10 o
  -2   8   3      248.96      233.26      8.10 o
  -1   8   3       42.67       41.28      3.43 o
   0   8   3      383.95      397.23      7.46 o
   1   8   3     1567.75     1579.96     17.80 o
   2   8   3      502.57      474.01      7.27 o
   3   8   3      910.64      882.58     11.16 o
   4   8   3     2349.99     2388.06     31.37 o
   5   8   3       89.44      103.22      4.70 o
   6   8   3      119.52      151.92      7.19 o
   7   8   3        3.96        2.94      3.72 o
   8   8   3        6.03        4.83      6.31 o
  -5   9   3       60.47       47.99      9.82 o
  -4   9   3       27.40       37.98      6.47 o
  -3   9   3      253.17      254.79      9.17 o
  -2   9   3     1230.99     1253.18     19.32 o
  -1   9   3      324.24      324.33      7.32 o
   0   9   3     3384.88     3399.37     34.97 o
   1   9   3      176.78      150.25      5.22 o
   2   9   3      582.01      552.62      8.38 o
   3   9   3      889.97      885.14     11.97 o
   4   9   3       92.62       67.88      6.26 o
   5   9   3       70.80       58.45      9.07 o
   6   9   3       45.51       67.40      5.82 o
   7   9   3        0.43       -0.58      4.11 o
  -5  10   3       17.03       29.18     14.10 o
  -4  10   3        6.50        2.34      6.49 o
  -3  10   3      162.05      174.88      9.25 o
  -2  10   3      352.56      349.35      9.63 o
  -1  10   3       76.66       66.92      5.38 o
   0  10   3     1186.71     1218.23     16.70 o
   1  10   3      453.78      396.38      8.52 o
   2  10   3     2314.86     2249.78     25.99 o
   3  10   3      672.36      659.24     11.25 o
   4  10   3      356.55      339.71      8.49 o
   5  10   3      605.91      572.07     14.64 o
   6  10   3        8.39        2.10      6.51 o
   7  10   3        0.69       -5.79      5.79 o
  -5  11   3       30.83       58.37     16.86 o
  -4  11   3       48.23       30.76     14.30 o
  -3  11   3      205.71      195.43     11.42 o
  -2  11   3       10.50       -2.15      7.99 o
  -1  11   3     1083.58     1094.46     22.79 o
   0  11   3      155.97      136.38      8.18 o
   1  11   3      106.05       88.72      6.67 o
   2  11   3     1213.89     1145.80     18.51 o
   3  11   3       91.66      113.34      5.41 o
   4  11   3       10.74       11.08      4.41 o
   5  11   3      145.74      183.65     12.07 o
   6  11   3        1.20       -4.68      6.27 o
   7  11   3       45.05       37.65      8.01 o
  -4  12   3       37.36       42.69     15.38 o
  -3  12   3       75.48       71.78     16.86 o
  -2  12   3       40.65       49.14      8.21 o
  -1  12   3      921.85      931.47     21.25 o
   0  12   3      343.00      283.21     11.67 o
   1  12   3      461.73      422.43     13.49 o
   2  12   3      335.01      335.22     10.85 o
   3  12   3       56.98       63.95      6.36 o
   4  12   3       98.87       86.48      6.61 o
   5  12   3       17.38       28.25     12.08 o
   6  12   3        7.58       -7.02      7.02 o
   7  12   3       32.03       41.88      8.74 o
  -3  13   3       28.24       31.65     15.78 o
  -2  13   3       70.01       87.06     16.86 o
  -1  13   3      222.32      205.52     14.78 o
   0  13   3        7.02        7.70      6.03 o
   1  13   3      537.50      549.68     15.87 o
   2  13   3      286.20      306.15     12.08 o
   3  13   3       84.28       59.53      7.11 o
   4  13   3      274.82      297.41     13.72 o
   5  13   3       11.12        6.20      8.06 o
   6  13   3       16.40        3.19      8.17 o
  -3  14   3       10.89      -11.63     14.59 o
  -2  14   3       82.09      108.56     19.13 o
  -1  14   3       91.49       87.83     31.85 o
   0  14   3      102.81      100.22     12.69 o
   1  14   3      358.29      363.43     40.57 o
   2  14   3       16.14       22.80     11.14 o
   3  14   3      143.65      133.20     10.17 o
   4  14   3       37.14       51.52     19.92 o
   5  14   3        5.70        5.75     14.35 o
   6  14   3        9.08       10.51      8.71 o
  -2  15   3       34.84       23.07     17.06 o
  -1  15   3       30.86       43.38     11.36 o
   0  15   3       31.80       51.24     11.58 o
   1  15   3      101.88      128.90     13.45 o
   2  15   3        4.25       -8.28     13.31 o
   3  15   3      131.14      161.70     20.51 o
   4  15   3       21.42       23.56     14.10 o
   5  15   3        0.61       12.92     13.80 o
  -1  16   3        1.57       21.49     15.58 o
   0  16   3      169.58      189.40     16.70 o
   1  16   3      126.81      130.04     14.43 o
   2  16   3       25.62       46.54     16.86 o
   3  16   3       67.08       87.16     16.86 o
   4  16   3       15.26        5.23     13.71 o
   1  17   3        8.79        2.13     11.15 o
   2  17   3       50.78       59.65     17.16 o
   3  17   3        3.35       -2.76     14.30 o
  -4 -16   4       19.54       35.89     15.58 o
  -3 -16   4       42.25       29.18     15.78 o
  -2 -16   4       77.41      121.57     18.93 o
  -1 -16   4        0.03       -0.21     10.27 o
   0 -16   4      123.48      141.11     15.05 o
  -5 -15   4       18.24        8.38     13.31 o
  -4 -15   4        1.64       -1.18     12.92 o
  -3 -15   4       85.77       63.79     17.16 o
  -2 -15   4       91.27       67.24     16.07 o
  -1 -15   4        1.47       -0.13      9.04 o
   0 -15   4       82.94       80.31     12.83 o
   1 -15   4       62.40       81.16     13.10 o
   2 -15   4       25.61       22.87     15.18 o
  -5 -14   4       91.13       78.78     16.47 o
  -4 -14   4       51.93       51.27     15.09 o
  -3 -14   4      122.75      121.37     18.14 o
  -2 -14   4       17.53       19.84     14.30 o
  -1 -14   4       91.80      101.69     12.71 o
   0 -14   4      155.56      160.44     14.12 o
   1 -14   4        0.61        6.57      9.72 o
   2 -14   4       66.52       69.12     18.14 o
   3 -14   4       26.02        7.59     14.00 o
  -6 -13   4        9.90        0.38      7.84 o
  -5 -13   4        1.68       -2.87      8.00 o
  -4 -13   4        0.83       -5.81      7.27 o
  -3 -13   4      193.89      186.87     10.84 o
  -2 -13   4       96.60      103.20      7.61 o
  -1 -13   4      290.04      285.52     14.03 o
   0 -13   4      334.23      355.59     18.39 o
   1 -13   4       54.22       39.88     10.59 o
   2 -13   4      159.33      151.45     20.61 o
   3 -13   4        1.13       -2.37     14.30 o
  -6 -12   4       11.67       19.46      8.19 o
  -5 -12   4        0.14       -0.95      7.49 o
  -4 -12   4      151.78      178.48      8.34 o
  -3 -12   4       70.99       66.72      6.47 o
  -2 -12   4        9.86       23.94      5.29 o
  -1 -12   4      323.29      319.36     12.04 o
   0 -12   4      180.04      174.18      9.29 o
   1 -12   4      198.51      178.14     10.84 o
   2 -12   4      280.78      266.61     13.79 o
   3 -12   4        6.11        7.30     13.71 o
   4 -12   4       69.98       56.20     16.27 o
  -7 -11   4        1.16       -6.21      6.90 o
  -6 -11   4       82.25       69.67      9.51 o
  -5 -11   4        4.73        1.97      6.45 o
  -4 -11   4      282.06      286.15      9.60 o
  -3 -11   4       62.73       71.50      5.46 o
  -2 -11   4      896.23      819.17     15.43 o
  -1 -11   4      937.80      949.55     18.33 o
   0 -11   4       99.16       93.25      7.44 o
   1 -11   4      501.72      500.46     14.73 o
   2 -11   4       44.89       46.05      7.09 o
   3 -11   4       22.94       22.75      9.79 o
   4 -11   4       24.80       35.11     10.48 o
  -7 -10   4        7.41       11.68      6.79 o
  -6 -10   4        1.16       -2.45      6.73 o
  -5 -10   4       44.51       57.45     10.84 o
  -4 -10   4      108.81       96.20      5.43 o
  -3 -10   4      136.66      112.64      4.54 o
  -2 -10   4      311.48      293.68      7.10 o
  -1 -10   4      399.46      383.64     13.16 o
   0 -10   4       42.58       42.04      4.98 o
   1 -10   4      562.29      535.59     18.88 o
   2 -10   4      125.28      155.36      8.07 o
   3 -10   4      257.56      264.92     11.65 o
   4 -10   4       39.20       32.82      6.94 o
   5 -10   4        4.21       -0.59      8.85 o
  -7  -9   4       51.86       70.33      8.15 o
  -6  -9   4        3.18       -4.38      4.38 o
  -5  -9   4      403.86      419.83     17.66 o
  -4  -9   4      383.18      425.57      9.43 o
  -3  -9   4      568.60      596.27      9.48 o
  -2  -9   4      710.54      758.18     10.31 o
  -1  -9   4       12.79       12.82      3.02 o
   0  -9   4      139.74      137.82      5.61 o
   1  -9   4      613.07      626.24     10.84 o
   2  -9   4       81.95       85.59      7.39 o
   3  -9   4       76.88       87.70      7.53 o
   4  -9   4      104.89      100.55      8.32 o
   5  -9   4        0.13       -4.34      6.49 o
  -7  -8   4        2.53       -2.57      4.30 o
  -6  -8   4        8.93        3.75      4.50 o
  -5  -8   4       40.60       29.62      3.93 o
  -4  -8   4       73.67       60.67      3.64 o
  -3  -8   4        1.03       -2.31      2.31 o
  -2  -8   4     4122.20     4074.89     38.25 o
  -1  -8   4       53.50       68.77      3.51 o
   0  -8   4     3892.72     3751.45     38.35 o
   1  -8   4      717.06      737.99     10.77 o
   2  -8   4      672.09      658.41     11.68 o
   3  -8   4      247.46      226.17      9.00 o
   4  -8   4       52.77       48.26      6.79 o
   5  -8   4       51.47       53.32      8.24 o
   6  -8   4       15.49       19.75      7.44 o
  -7  -7   4        1.29        1.79      4.08 o
  -6  -7   4       24.62       38.50      5.15 o
  -5  -7   4      126.75      121.41      4.75 o
  -4  -7   4      384.41      427.28      8.26 o
  -3  -7   4     1040.56     1093.20     12.36 o
  -2  -7   4       91.11       78.26      3.11 o
  -1  -7   4      122.40      124.00      3.54 o
   0  -7   4     2710.44     2775.51     27.05 o
   1  -7   4     1825.37     1952.07     20.08 o
   2  -7   4      296.30      322.72     11.15 o
   3  -7   4      688.51      716.61     12.06 o
   4  -7   4       66.75       57.62      5.82 o
   5  -7   4      178.59      195.92     11.33 o
   6  -7   4        0.93        2.43      6.61 o
  -8  -6   4        1.89       -2.37      6.31 o
  -7  -6   4        6.18        9.74      4.15 o
  -6  -6   4      101.87       86.07      5.69 o
  -5  -6   4      448.45      463.83      8.36 o
  -4  -6   4      805.76      804.22     11.20 o
  -3  -6   4     2855.09     2776.31     26.27 o
  -2  -6   4        7.71       14.90      2.80 o
  -1  -6   4     1786.89     1537.83     14.97 o
   0  -6   4     1151.63     1270.54     13.03 o
   1  -6   4     1112.58     1017.92     11.12 o
   2  -6   4      592.27      556.21      8.51 o
   3  -6   4        9.85       -1.07      3.35 o
   4  -6   4       10.72        2.33      3.69 o
   5  -6   4      118.01      116.94      7.59 o
   6  -6   4        8.48        0.90      6.16 o
  -7  -5   4       16.64       18.02      3.92 o
  -6  -5   4       80.17       73.88      6.05 o
  -5  -5   4       97.67       77.33      4.12 o
  -4  -5   4      182.54      183.16      4.94 o
  -3  -5   4      101.23       81.37      3.31 o
  -2  -5   4     2399.04     2438.22     23.10 o
  -1  -5   4    11897.69    12456.13    103.45 o
   0  -5   4     5796.37     5523.20     47.20 o
   1  -5   4     9116.71     9305.42     78.18 o
   2  -5   4     5590.09     5625.14     53.57 o
   3  -5   4       72.29       60.25      3.52 o
   4  -5   4      258.94      234.35      7.20 o
   5  -5   4       24.10       22.24      4.65 o
   6  -5   4        2.40        1.26      4.63 o
   7  -5   4        0.72        8.96      6.51 o
  -7  -4   4       35.94       34.76      3.35 o
  -6  -4   4      142.72      150.84      5.30 o
  -5  -4   4      176.68      183.11      4.88 o
  -4  -4   4     2967.58     2985.63     32.68 o
  -3  -4   4      331.28      342.60      5.33 o
  -2  -4   4      971.88      929.25     10.13 o
  -1  -4   4      437.62      428.99      4.99 o
   0  -4   4       44.98       66.28      1.95 o
   1  -4   4       85.70       97.92      3.55 o
   2  -4   4      859.11     1020.96     17.33 o
   3  -4   4       35.29       22.55      2.87 o
   4  -4   4      213.88      209.05      5.35 o
   5  -4   4      300.31      249.25      8.04 o
   6  -4   4       43.94       57.62      5.17 o
   7  -4   4       25.32       23.24      6.31 o
  -8  -3   4        0.11        3.16      5.13 o
  -7  -3   4        3.16        5.81      2.81 o
  -6  -3   4       12.53       15.90      2.75 o
  -5  -3   4       29.11       19.34      2.35 o
  -4  -3   4     1514.52     1462.80     16.93 o
  -3  -3   4     2083.69     1798.01     18.95 o
  -2  -3   4     2437.21     2568.48     21.46 o
  -1  -3   4     9976.91    10025.42     76.66 o
   0  -3   4     1632.60     1531.20     13.29 o
   1  -3   4     6114.27     5878.41     51.88 o
   2  -3   4      285.17      292.82      4.79 o
   3  -3   4      118.97       82.10      3.70 o
   4  -3   4      352.63      325.99      6.73 o
   5  -3   4       89.31       88.82      4.44 o
   6  -3   4       54.93       52.15      4.85 o
   7  -3   4       13.39       13.25      4.18 o
  -8  -2   4        1.24       -1.58      5.42 o
  -7  -2   4       31.00       42.45      4.34 o
  -6  -2   4       10.91       14.06      2.73 o
  -5  -2   4       30.92       30.62      3.66 o
  -4  -2   4       10.14       16.17      4.04 o
  -3  -2   4      104.18      124.54      2.91 o
  -2  -2   4      288.41      271.76      3.97 o
  -1  -2   4     6048.86     6572.53     50.66 o
   0  -2   4      906.96     1030.39      9.46 o
   1  -2   4    29241.06    29695.81    272.60 o
   2  -2   4     2924.35     3131.94     29.56 o
   3  -2   4     4596.30     4444.13     42.04 o
   4  -2   4     1208.52     1112.82     12.98 o
   5  -2   4      345.59      344.35      6.68 o
   6  -2   4      129.03      125.56      5.59 o
   7  -2   4        1.53        3.26      3.64 o
  -8  -1   4        0.38        1.68      5.92 o
  -7  -1   4       14.89       22.86      3.35 o
  -6  -1   4      138.89      151.84     10.05 o
  -5  -1   4     1159.53     1146.84     15.13 o
  -4  -1   4     1749.27     1669.64     21.41 o
  -3  -1   4     5357.89     5576.00     52.84 o
  -2  -1   4     6093.87     6126.08     54.31 o
  -1  -1   4      363.79      422.21      4.08 o
   0  -1   4     8872.14     9041.97     86.84 o
   1  -1   4     4774.30     4976.51     41.57 o
   2  -1   4      154.76      183.14      2.83 o
   3  -1   4      734.88      761.56      9.36 o
   4  -1   4      262.88      255.11      6.61 o
   5  -1   4        6.20        5.59      2.07 o
   6  -1   4      326.81      329.63      9.65 o
   7  -1   4       11.17        4.01      4.17 o
  -7   0   4       26.41       38.64      3.98 o
  -6   0   4       59.46       58.66      3.90 o
  -5   0   4       50.91       68.60      4.15 o
  -4   0   4      704.57      636.99      8.85 o
  -3   0   4      142.95      156.80      4.04 o
  -2   0   4    20459.06    21234.00    196.12 o
  -1   0   4      793.09      737.83      6.41 o
   0   0   4    51803.99    52084.65    499.80 o
   1   0   4     3604.63     3935.66     28.06 o
   2   0   4    14285.28    14127.98    223.42 o
   3   0   4     5558.12     5722.89     73.04 o
   4   0   4      423.73      376.41      7.19 o
   5   0   4      405.81      373.13      8.08 o
   6   0   4       19.91       14.44     12.13 o
   7   0   4       17.67       17.50      5.73 o
   8   0   4        1.36        0.58      5.51 o
  -7   1   4        4.25        9.61      4.13 o
  -6   1   4      262.72      265.63      7.35 o
  -5   1   4       86.33       96.19      4.10 o
  -4   1   4     1884.41     1842.27     21.10 o
  -3   1   4     2910.20     2937.69     31.77 o
  -2   1   4      655.49      732.72      7.93 o
  -1   1   4     5256.78     5507.87     43.88 o
   0   1   4     1146.19     1215.53     11.83 o
   1   1   4    19742.07    21414.96    354.07 o
   2   1   4     1090.82      965.83     12.08 o
   3   1   4     1377.89     1228.23     20.18 o
   4   1   4      444.06      432.74     18.14 o
   5   1   4      866.59      818.07     38.95 o
   6   1   4       51.92       39.24     14.40 o
   7   1   4       55.94       62.91     19.23 o
   8   1   4        4.55       -2.45      4.91 o
  -7   2   4        0.36        3.57      4.43 o
  -6   2   4       18.13       11.75      3.62 o
  -5   2   4      632.03      668.80     11.16 o
  -4   2   4      241.34      240.44      5.37 o
  -3   2   4    10851.60    10856.63     99.32 o
  -2   2   4        0.14       -1.09      1.09 o
  -1   2   4    14241.38    14609.32    120.60 o
   0   2   4     3123.18     3283.75     29.05 o
   1   2   4    38630.42    40239.78    420.73 o
   2   2   4      585.67      644.38      8.22 o
   3   2   4     1075.07      975.96     27.78 o
   4   2   4       35.69       53.73     12.32 o
   5   2   4      117.75      123.15     16.56 o
   6   2   4       34.16       39.54     14.59 o
   7   2   4       27.08       26.62     16.96 o
   8   2   4        3.11       -0.20     16.66 o
  -7   3   4       21.38       21.18      6.54 o
  -6   3   4       79.08       97.02      7.77 o
  -5   3   4      110.16      105.86      4.98 o
  -4   3   4        2.06        9.46      2.37 o
  -3   3   4      184.57      234.03      8.90 o
  -2   3   4      111.04      151.32      4.54 o
  -1   3   4     1307.71     1305.36     12.07 o
   0   3   4    11978.93    12000.67    109.48 o
   1   3   4     1444.56     1359.61     13.96 o
   2   3   4    12042.00    11977.63    106.57 o
   3   3   4      498.76      661.29      8.92 o
   4   3   4      980.24      834.11     26.90 o
   5   3   4      148.33      156.67     18.54 o
   6   3   4      147.72      157.56     21.79 o
   7   3   4       11.70        6.41     15.78 o
   8   3   4        0.22       -2.86     14.69 o
  -7   4   4        2.61        3.55      6.23 o
  -6   4   4       48.12       60.48      7.04 o
  -5   4   4       18.78        8.01      4.68 o
  -4   4   4     1531.78     1547.78     22.18 o
  -3   4   4        0.04        0.09      3.88 o
  -2   4   4     3580.37     3369.83     34.68 o
  -1   4   4      400.23      460.55      5.87 o
   0   4   4      447.95      486.14      6.71 o
   1   4   4      573.67      690.75      9.18 o
   2   4   4      680.81      627.22      6.73 o
   3   4   4       24.52       23.77      1.88 o
   4   4   4      526.88      481.85      7.34 o
   5   4   4      557.99      574.84     14.71 o
   6   4   4       82.42      100.87     18.83 o
   7   4   4       83.95       80.75     20.31 o
   8   4   4        2.86       -3.35     16.56 o
  -7   5   4       10.45       11.65      6.95 o
  -6   5   4        0.01       -1.86      5.95 o
  -5   5   4       11.87       16.36      4.96 o
  -4   5   4      324.71      353.99      9.22 o
  -3   5   4      907.90      934.78     16.11 o
  -2   5   4     1829.33     1640.69     18.59 o
  -1   5   4     7563.26     7494.16     70.35 o
   0   5   4     1936.72     1914.37     20.74 o
   1   5   4    15818.88    16010.74    146.72 o
   2   5   4      313.25      263.95      4.79 o
   3   5   4     2597.42     2504.37     25.52 o
   4   5   4      468.74      530.67      7.07 o
   5   5   4       81.34       62.78      3.65 o
   6   5   4      177.47      154.72     16.27 o
   7   5   4        3.11       16.76     15.48 o
   8   5   4        0.04        7.59     17.75 o
  -6   6   4        0.07       -5.62      5.62 o
  -5   6   4      224.78      236.81     13.07 o
  -4   6   4       40.01       46.90      5.12 o
  -3   6   4      785.33      783.21     11.98 o
  -2   6   4      437.92      541.92     18.92 o
  -1   6   4        3.42       -1.10      1.64 o
   0   6   4        3.97        2.21      1.99 o
   1   6   4     1024.59      852.16     10.16 o
   2   6   4     3077.16     3175.57     29.78 o
   3   6   4     2974.16     2740.56     28.78 o
   4   6   4     1168.78     1176.49     13.69 o
   5   6   4      177.20      157.20      4.45 o
   6   6   4      179.24      182.97      9.93 o
   7   6   4        1.90      -14.99     14.99 o
  -6   7   4        0.08       -8.28      8.48 o
  -5   7   4       93.82      106.18     10.83 o
  -4   7   4      204.15      224.04     10.00 o
  -3   7   4      727.50      746.23     19.08 o
  -2   7   4     1508.02     1490.40     17.12 o
  -1   7   4     2069.71     2234.36     23.61 o
   0   7   4     4393.27     4402.77     43.00 o
   1   7   4       35.27       45.06      2.80 o
   2   7   4     1963.88     1953.17     19.63 o
   3   7   4      306.66      331.02      5.64 o
   4   7   4      121.31      118.84      6.14 o
   5   7   4        0.38        2.04      2.70 o
   6   7   4      156.76      170.92      6.62 o
   7   7   4        0.64       -0.12      3.83 o
  -6   8   4       14.93        1.81      8.08 o
  -5   8   4       27.43       29.81      7.29 o
  -4   8   4       28.31       20.51      5.80 o
  -3   8   4      132.45      137.74      6.20 o
  -2   8   4      395.77      395.19      7.99 o
  -1   8   4       33.43       57.43      3.93 o
   0   8   4     2797.94     2599.18     27.21 o
   1   8   4      816.12      819.05     11.58 o
   2   8   4     1648.05     1591.24     17.01 o
   3   8   4      837.18      817.76     10.58 o
   4   8   4       88.13       74.94      4.64 o
   5   8   4      357.15      311.72      7.52 o
   6   8   4       22.80       11.70      4.14 o
   7   8   4       31.21       35.63      4.73 o
   8   8   4        0.93        2.66      6.11 o
  -5   9   4       28.19       36.54      9.54 o
  -4   9   4      113.80      100.66     10.32 o
  -3   9   4      471.95      463.75     12.02 o
  -2   9   4       17.73        3.16      3.94 o
  -1   9   4      160.76      171.33      5.36 o
   0   9   4      739.55      749.42     18.57 o
   1   9   4       15.99        3.18      3.05 o
   2   9   4        1.75        0.78      2.46 o
   3   9   4     2280.88     2258.90     24.39 o
   4   9   4      277.51      275.84      8.52 o
   5   9   4      893.11      916.61     18.88 o
   6   9   4        0.25       -4.01      4.01 o
   7   9   4       44.66       43.95      5.27 o
  -5  10   4        0.39      -10.45     12.03 o
  -4  10   4       35.17       40.47      7.93 o
  -3  10   4      299.11      291.23     11.56 o
  -2  10   4       16.83       10.79      4.88 o
  -1  10   4     2258.28     2218.17     30.18 o
   0  10   4       65.64       48.35      4.24 o
   1  10   4     1008.29     1026.06     14.67 o
   2  10   4     1333.73     1259.03     16.53 o
   3  10   4       41.15       46.17      3.73 o
   4  10   4      352.62      291.36      7.92 o
   5  10   4       43.91       32.83      5.68 o
   6  10   4        4.72       -1.83      4.80 o
   7  10   4        9.26        5.02      4.69 o
  -5  11   4        0.07        1.38     13.71 o
  -4  11   4       60.66       32.04     14.40 o
  -3  11   4       15.95        2.38      6.44 o
  -2  11   4      119.13       92.89      7.81 o
  -1  11   4      468.05      480.69     14.57 o
   0  11   4      238.21      224.00     11.57 o
   1  11   4      308.37      335.36     10.38 o
   2  11   4     1458.03     1339.96     20.62 o
   3  11   4       66.52       68.50      4.68 o
   4  11   4      792.50      798.62     15.97 o
   5  11   4       20.92       14.54      7.11 o
   6  11   4       74.64       89.21      9.13 o
   7  11   4       23.88       13.73      7.04 o
  -4  12   4       53.66       73.75     16.86 o
  -3  12   4       10.13        4.63     13.21 o
  -2  12   4      317.13      340.73     14.69 o
  -1  12   4      270.09      273.09     18.09 o
   0  12   4      198.28      239.46     10.98 o
   1  12   4      964.50      917.02     20.52 o
   2  12   4       25.11        9.95      5.01 o
   3  12   4      101.15       92.96      8.97 o
   4  12   4      152.15      169.34      8.33 o
   5  12   4        4.31       -6.34      6.82 o
   6  12   4       12.41        7.59      7.39 o
   7  12   4        0.16       -6.76      6.76 o
  -3  13   4        0.53       17.35     14.69 o
  -2  13   4      239.07      233.48     23.37 o
  -1  13   4       78.96       72.80     11.40 o
   0  13   4      130.99      147.86     10.77 o
   1  13   4      326.25      334.48     12.65 o
   2  13   4        5.47       -2.60      5.33 o
   3  13   4      261.24      256.08     11.25 o
   4  13   4       58.17       61.27      8.33 o
   5  13   4       46.04       30.14     10.25 o
   6  13   4       20.76       17.93      8.32 o
  -3  14   4       48.17       61.92     18.34 o
  -2  14   4       84.80      110.23     19.13 o
  -1  14   4        2.76       12.76     10.10 o
   0  14   4       59.57       71.68     12.82 o
   1  14   4      163.12      171.25     40.18 o
   2  14   4        2.05        2.53      8.49 o
   3  14   4      198.48      240.77     13.06 o
   4  14   4      122.68      129.52     12.25 o
   5  14   4       27.40       41.89     14.15 o
   6  14   4       90.91       92.12     11.40 o
  -2  15   4       54.05       33.72     17.85 o
  -1  15   4       45.09       51.36     11.87 o
   0  15   4      441.39      453.99     39.88 o
   1  15   4       54.66       39.87     10.73 o
   2  15   4       96.00       83.61     17.45 o
   3  15   4      151.13      194.93     21.49 o
   4  15   4        2.43       15.87     13.41 o
   5  15   4       30.83       10.65     12.62 o
  -1  16   4       38.04       58.17     18.54 o
   0  16   4       99.89      126.96     15.05 o
   1  16   4        3.88        4.05     15.53 o
   2  16   4      242.48      242.65     24.45 o
   3  16   4       76.45       63.30     16.76 o
   4  16   4       39.54       35.69     14.79 o
   1  17   4       53.60       29.43     16.86 o
   2  17   4      120.17      134.68     21.30 o
   3  17   4        4.14      -13.41     13.51 o
  -3 -16   5       82.98       92.19     19.23 o
  -2 -16   5       22.22       49.99     16.96 o
  -1 -16   5       24.73       19.25     11.12 o
   0 -16   5      133.32      168.06     16.35 o
  -5 -15   5        9.19        3.16     13.90 o
  -4 -15   5       11.79       32.04     14.89 o
  -3 -15   5       62.47       75.53     17.35 o
  -2 -15   5       10.84       23.37     14.20 o
  -1 -15   5       84.65      108.82     24.16 o
   0 -15   5       39.66       41.30     11.67 o
   1 -15   5        5.29       21.09     10.63 o
   2 -15   5       64.43       79.17     19.13 o
  -5 -14   5       11.73       -0.20     12.62 o
  -4 -14   5       44.21       54.13     15.09 o
  -3 -14   5       55.55       35.00     14.69 o
  -2 -14   5        0.10        5.44     11.73 o
  -1 -14   5      115.93      115.96     12.95 o
   0 -14   5      136.04      164.04     14.24 o
   1 -14   5       61.75       83.09     12.44 o
   2 -14   5       94.22       73.36     18.24 o
  -6 -13   5       25.56       19.14      9.24 o
  -5 -13   5       26.99       28.59      9.66 o
  -4 -13   5       65.58       62.33      8.50 o
  -3 -13   5       77.91      100.45      8.39 o
  -2 -13   5      101.71      112.83      7.63 o
  -1 -13   5      305.99      332.19     19.57 o
   0 -13   5        7.92       -2.99      8.22 o
   1 -13   5      183.10      217.09     16.27 o
   2 -13   5       85.26       81.24     17.45 o
   3 -13   5        7.66      -13.11     13.11 o
  -6 -12   5       18.42       -7.26      7.56 o
  -5 -12   5       13.31       23.24      8.48 o
  -4 -12   5      124.07      124.80      7.33 o
  -3 -12   5        0.33       -4.56      4.56 o
  -2 -12   5      142.84      129.65      7.62 o
  -1 -12   5      384.16      372.95     12.74 o
   0 -12   5        3.59        0.99      5.49 o
   1 -12   5      631.30      644.27     20.44 o
   2 -12   5       71.20       77.66     10.52 o
   3 -12   5       38.92       36.99     10.70 o
   4 -12   5       43.74       59.55     16.76 o
  -7 -11   5       14.60       13.15      7.56 o
  -6 -11   5        6.52       14.87      8.48 o
  -5 -11   5      229.09      266.18     13.49 o
  -4 -11   5       74.19       78.12      6.99 o
  -3 -11   5       59.00       67.86      6.06 o
  -2 -11   5      522.95      542.00     12.32 o
  -1 -11   5      228.79      208.45      9.65 o
   0 -11   5      376.34      378.42     12.68 o
   1 -11   5      194.71      201.65     12.18 o
   2 -11   5        6.31        4.34      6.08 o
   3 -11   5      140.49      170.09     14.61 o
   4 -11   5       61.24       53.39     11.44 o
  -7 -10   5        0.38       -6.48      6.48 o
  -6 -10   5       39.77       33.40      7.82 o
  -5 -10   5       18.90        9.52      7.35 o
  -4 -10   5      300.60      280.15      9.16 o
  -3 -10   5       63.31       54.23      4.10 o
  -2 -10   5     1970.99     1944.18     25.55 o
  -1 -10   5        5.08       20.76      5.47 o
   0 -10   5     1257.10     1206.57     22.96 o
   1 -10   5      174.96      167.42      7.51 o
   2 -10   5      168.13      178.32      8.47 o
   3 -10   5      403.74      394.67     18.54 o
   4 -10   5        1.06       -2.64      6.88 o
   5 -10   5       16.25       38.80     17.30 o
  -7  -9   5        9.11       24.74      6.92 o
  -6  -9   5        0.90       -1.59      6.35 o
  -5  -9   5      136.20      145.91      8.91 o
  -4  -9   5        4.91        9.15      3.57 o
  -3  -9   5      212.08      229.59      6.24 o
  -2  -9   5      217.36      202.44      5.65 o
  -1  -9   5        0.04        7.41      2.90 o
   0  -9   5     1425.90     1404.42     29.84 o
   1  -9   5     1088.67     1112.25     15.53 o
   2  -9   5      957.22      898.79     17.69 o
   3  -9   5      441.71      435.96     14.00 o
   4  -9   5       30.01       37.68      6.76 o
   5  -9   5       17.31       21.09      7.45 o
  -7  -8   5       36.82       47.86      5.80 o
  -6  -8   5      157.05      140.31     10.69 o
  -5  -8   5      152.56      171.46      7.17 o
  -4  -8   5      697.40      700.48     10.11 o
  -3  -8   5     1624.93     1667.05     17.80 o
  -2  -8   5       26.98       31.41      2.94 o
  -1  -8   5     4165.27     4161.73     41.32 o
   0  -8   5      857.88      916.71     11.65 o
   1  -8   5      182.18      177.90      5.55 o
   2  -8   5        1.25       -2.03      4.19 o
   3  -8   5       15.88       14.78      4.92 o
   4  -8   5        0.59       -3.76      4.71 o
   5  -8   5       54.27       66.80      8.64 o
   6  -8   5        5.96        8.11      7.94 o
  -7  -7   5       45.95       57.10      6.27 o
  -6  -7   5       60.02       45.55      4.68 o
  -5  -7   5       14.54       20.74      3.50 o
  -4  -7   5      136.59      133.00      4.93 o
  -3  -7   5     2248.90     2153.77     21.51 o
  -2  -7   5      488.39      445.60      6.54 o
  -1  -7   5     1617.02     1500.97     15.17 o
   0  -7   5     2143.74     2027.57     19.66 o
   1  -7   5      802.19      782.58     12.75 o
   2  -7   5     3400.23     3386.95     39.13 o
   3  -7   5       44.16       41.93      4.18 o
   4  -7   5      342.84      327.18     10.41 o
   5  -7   5       65.00       54.76      6.77 o
   6  -7   5        3.30        3.13      6.59 o
  -7  -6   5       83.57       93.44      7.49 o
  -6  -6   5      138.05      129.98      6.93 o
  -5  -6   5        7.21        9.72      3.46 o
  -4  -6   5      807.13      860.44     11.86 o
  -3  -6   5      244.17      232.65      4.60 o
  -2  -6   5     2219.41     2348.88     21.69 o
  -1  -6   5       32.36       26.39      2.05 o
   0  -6   5        0.14        1.50      1.79 o
   1  -6   5      673.95      769.78     18.46 o
   2  -6   5      710.14      681.93      9.66 o
   3  -6   5       87.97       71.43      4.39 o
   4  -6   5      305.13      341.06      8.96 o
   5  -6   5       79.58       78.59      7.17 o
   6  -6   5        5.05        6.90      6.86 o
  -7  -5   5        4.03        1.71      3.98 o
  -6  -5   5        1.30        0.56      4.12 o
  -5  -5   5       24.71       30.72      3.59 o
  -4  -5   5      774.19      738.70     12.82 o
  -3  -5   5     1276.73     1249.94     13.18 o
  -2  -5   5      818.43      774.50      8.91 o
  -1  -5   5    11919.21    11864.78     98.75 o
   0  -5   5     1102.76     1045.18     10.80 o
   1  -5   5     2494.85     2437.20     23.45 o
   2  -5   5      103.97      124.31      4.07 o
   3  -5   5      145.07      133.94      4.69 o
   4  -5   5      211.70      208.33      6.21 o
   5  -5   5        0.23       -4.03      4.03 o
   6  -5   5        9.28       16.22      5.30 o
   7  -5   5       14.34       22.54      8.19 o
  -7  -4   5       39.75       47.39      4.62 o
  -6  -4   5       13.98       14.85      3.15 o
  -5  -4   5      238.37      224.15      6.77 o
  -4  -4   5      159.04      253.22      9.75 o
  -3  -4   5      222.65      218.16      3.61 o
  -2  -4   5      363.88      350.88      4.68 o
  -1  -4   5     2985.39     3095.49     24.66 o
   0  -4   5      989.40      944.79      9.15 o
   1  -4   5     9982.56    10138.60     88.67 o
   2  -4   5     5841.16     6293.48     59.23 o
   3  -4   5     1915.35     1921.84     21.33 o
   4  -4   5      902.58      881.69     11.91 o
   5  -4   5       55.39       70.23      7.31 o
   6  -4   5       91.25       87.96      5.71 o
   7  -4   5        1.26        4.44      4.82 o
  -8  -3   5        1.06       -0.79      5.62 o
  -7  -3   5       65.45       62.42      4.00 o
  -6  -3   5       50.80       58.99      3.73 o
  -5  -3   5      380.36      379.40      6.95 o
  -4  -3   5      977.97     1031.74     15.23 o
  -3  -3   5     1824.81     1931.36     28.02 o
  -2  -3   5     8177.28     8542.33     72.56 o
  -1  -3   5       71.48       37.85      1.92 o
   0  -3   5     4807.60     4786.11     40.42 o
   1  -3   5      228.50      295.14      4.31 o
   2  -3   5     1671.99     1746.89     17.78 o
   3  -3   5       76.25       91.80      5.38 o
   4  -3   5     1263.12     1233.59     15.96 o
   5  -3   5        5.84        7.13      3.18 o
   6  -3   5      154.69      156.54      6.68 o
   7  -3   5        1.87        4.87      3.98 o
  -8  -2   5        9.87       11.83      6.61 o
  -7  -2   5        1.01       -2.09      2.95 o
  -6  -2   5       16.99       15.19      3.12 o
  -5  -2   5      410.62      403.66      7.03 o
  -4  -2   5      895.21      959.05     29.89 o
  -3  -2   5      121.65      101.37      2.93 o
  -2  -2   5    14684.79    14609.84    172.25 o
  -1  -2   5     3069.80     3010.77     26.18 o
   0  -2   5    30490.87    30836.17    254.23 o
   1  -2   5      558.78      529.79      6.31 o
   2  -2   5    11284.06    11660.54    106.49 o
   3  -2   5     2432.74     2556.30     31.48 o
   4  -2   5       26.75       17.82      2.31 o
   5  -2   5      376.72      369.88      6.94 o
   6  -2   5       20.47        9.01      3.57 o
   7  -2   5        0.05        0.02      3.52 o
  -8  -1   5       37.13       42.69      8.09 o
  -7  -1   5        3.85       12.09      3.29 o
  -6  -1   5      403.42      383.55      8.57 o
  -5  -1   5       55.93       88.42      3.76 o
  -4  -1   5     2257.20     2214.34     23.42 o
  -3  -1   5      743.19      732.48      8.74 o
  -2  -1   5      766.33      819.09      8.27 o
  -1  -1   5       22.42       44.17      1.81 o
   0  -1   5     4920.91     5267.08     78.28 o
   1  -1   5     2658.88     2917.72     24.80 o
   2  -1   5       43.69       57.41      1.93 o
   3  -1   5     4892.50     4926.23     51.96 o
   4  -1   5        7.05        2.28      1.85 o
   5  -1   5      860.21      827.15     10.92 o
   6  -1   5        0.63       -3.44      3.44 o
   7  -1   5       20.45       26.70      3.89 o
  -7   0   5        0.76        2.65      3.94 o
  -6   0   5       10.18        6.49      3.19 o
  -5   0   5       27.31       26.24      2.69 o
  -4   0   5      191.50      191.92      4.79 o
  -3   0   5     6009.39     5810.06     60.97 o
  -2   0   5     1726.05     1663.85     17.22 o
  -1   0   5    22499.27    23758.05    182.35 o
   0   0   5     2286.30     2376.93     22.86 o
   1   0   5      442.85      385.26      3.79 o
   2   0   5      387.85      383.32      4.30 o
   3   0   5     1940.99     1983.07     26.79 o
   4   0   5        1.01        1.64      3.13 o
   5   0   5      429.76      430.92      9.00 o
   6   0   5        0.69       -3.01      3.01 o
   7   0   5       31.93       36.59      4.88 o
   8   0   5       11.53        9.97      7.79 o
  -7   1   5       47.34       48.61      5.51 o
  -6   1   5       63.78       74.35      4.56 o
  -5   1   5        1.47        5.55      2.64 o
  -4   1   5      171.07      236.11      6.09 o
  -3   1   5       47.53       46.12      6.11 o
  -2   1   5     4233.07     4134.71     36.68 o
  -1   1   5     7630.03     8122.70     67.50 o
   0   1   5     1041.80      966.22      9.69 o
   1   1   5     3936.07     4561.65     37.42 o
   2   1   5    13756.15    13935.38    174.09 o
   3   1   5      207.77      282.86      5.88 o
   4   1   5     2078.49     1934.19     26.41 o
   5   1   5        5.71        1.22      2.23 o
   6   1   5       32.45       36.66     10.40 o
   7   1   5        5.49       17.65     15.18 o
   8   1   5        1.23       -4.89      4.89 o
  -7   2   5       20.65       18.85      4.80 o
  -6   2   5      106.06      131.67      5.80 o
  -5   2   5       43.83       37.61      3.66 o
  -4   2   5      246.13      236.78      6.63 o
  -3   2   5      117.86       98.84      6.84 o
  -2   2   5     7430.63     7633.47     67.28 o
  -1   2   5     7926.88     8075.55     70.11 o
   0   2   5     1403.49     1394.38     13.07 o
   1   2   5      227.87      291.22      3.53 o
   2   2   5     3325.75     3679.94     40.77 o
   3   2   5     2737.26     2882.62     37.88 o
   4   2   5      935.88      908.98     28.72 o
   5   2   5      455.64      468.54     28.20 o
   6   2   5       51.37       68.53     17.25 o
   7   2   5       67.66       67.05     18.24 o
   8   2   5        0.35       -0.30     17.06 o
  -7   3   5        2.07        5.02      6.03 o
  -6   3   5        0.26        1.73      4.32 o
  -5   3   5        0.00       -3.50      3.50 o
  -4   3   5     1121.84     1033.40     13.82 o
  -3   3   5     2828.42     2775.03     29.28 o
  -2   3   5     5926.69     6124.28     57.15 o
  -1   3   5     8381.41     8291.72     69.12 o
   0   3   5     4927.80     5137.27     47.82 o
   1   3   5    16750.21    16945.05    150.17 o
   2   3   5       50.41       38.44      1.78 o
   3   3   5    13515.58    14266.60    153.41 o
   4   3   5        0.26       -2.00      2.00 o
   5   3   5       13.48        2.66     10.65 o
   6   3   5       21.82        4.93     13.11 o
   7   3   5        6.24       38.06     17.45 o
   8   3   5        2.42       -2.07     16.17 o
  -7   4   5       29.89       38.04      7.38 o
  -6   4   5        4.70        0.25      5.09 o
  -5   4   5      331.72      319.52     14.96 o
  -4   4   5      166.38      189.78      5.83 o
  -3   4   5     1555.01     1522.47     20.77 o
  -2   4   5      192.95      215.65      6.45 o
  -1   4   5      717.43      784.64      9.39 o
   0   4   5      267.61      312.26      4.76 o
   1   4   5     7235.85     7433.78     65.56 o
   2   4   5      619.46      548.60      6.12 o
   3   4   5     1354.69     1189.02     12.91 o
   4   4   5     1754.11     1832.58     21.95 o
   5   4   5      335.57      340.24      6.12 o
   6   4   5      224.65      271.93     24.85 o
   7   4   5        0.83      -13.90     13.90 o
   8   4   5        9.26        5.52     17.06 o
  -7   5   5       22.53       16.88      7.33 o
  -6   5   5        0.17       -5.50      5.77 o
  -5   5   5      210.54      212.81      9.09 o
  -4   5   5      186.91      178.12      7.07 o
  -3   5   5     1557.34     1558.04     19.43 o
  -2   5   5     6609.49     6539.15     65.60 o
  -1   5   5     1032.67     1131.75     14.02 o
   0   5   5    10925.51    10746.83     99.34 o
   1   5   5      875.75      811.72      9.46 o
   2   5   5      890.18      764.75      8.12 o
   3   5   5        8.27        3.23      1.77 o
   4   5   5      216.47      214.64      4.15 o
   5   5   5       21.30       18.82      7.38 o
   6   5   5      142.18      156.56      8.68 o
   7   5   5       12.01       23.66     16.66 o
   8   5   5       22.18       78.29     21.79 o
  -6   6   5       17.98       13.64      6.59 o
  -5   6   5       25.25       29.43      6.85 o
  -4   6   5       68.68       75.89      6.30 o
  -3   6   5      101.22      114.20      6.90 o
  -2   6   5     1085.19      981.30     12.82 o
  -1   6   5        2.37        3.17      1.80 o
   0   6   5     5698.05     5568.24     53.10 o
   1   6   5     1863.12     1827.33     19.04 o
   2   6   5     6565.25     6409.55     57.76 o
   3   6   5     3530.80     3491.00     54.57 o
   4   6   5      383.87      364.57      6.07 o
   5   6   5      396.15      388.71      6.86 o
   6   6   5       14.65       -0.37      5.43 o
   7   6   5        2.84       -6.41     15.78 o
  -6   7   5       39.40       26.77      9.66 o
  -5   7   5       49.73       78.45      8.43 o
  -4   7   5      142.61      138.21      7.95 o
  -3   7   5     1060.35     1062.88     15.31 o
  -2   7   5        1.95        2.22      2.45 o
  -1   7   5     1198.75     1214.94     14.34 o
   0   7   5      718.03      850.89     12.95 o
   1   7   5      206.79      169.82      4.52 o
   2   7   5      652.70      682.74      9.12 o
   3   7   5     1049.93     1120.67     12.81 o
   4   7   5       15.32       17.75      3.17 o
   5   7   5      738.53      735.93     11.55 o
   6   7   5        0.93       -3.07      3.07 o
   7   7   5       84.35       88.78      5.96 o
  -6   8   5        6.69       18.86      8.38 o
  -5   8   5       36.44       45.53      9.27 o
  -4   8   5       80.02       68.52      6.86 o
  -3   8   5     1587.90     1551.78     22.52 o
  -2   8   5       13.09        0.99      3.03 o
  -1   8   5     4876.18     4832.21     47.59 o
   0   8   5     1799.52     1726.22     22.81 o
   1   8   5     3173.84     3169.44     34.00 o
   2   8   5     2505.46     2336.48     24.71 o
   3   8   5      511.96      474.81      7.47 o
   4   8   5     1070.78      994.97     15.53 o
   5   8   5        1.64        3.61      3.01 o
   6   8   5       26.83        9.53      4.11 o
   7   8   5        7.85        7.35      3.85 o
   8   8   5        4.98       29.97      7.30 o
  -5   9   5        5.91        3.82      8.01 o
  -4   9   5      204.13      203.48     11.49 o
  -3   9   5       13.36        0.65      5.06 o
  -2   9   5      238.06      225.13      7.48 o
  -1   9   5      104.00      120.66      4.66 o
   0   9   5      117.24       96.52      4.33 o
   1   9   5      779.80      796.12     11.92 o
   2   9   5     1417.55     1449.34     17.09 o
   3   9   5        7.35        8.49      3.58 o
   4   9   5      593.08      596.29     12.63 o
   5   9   5      467.41      461.73     15.78 o
   6   9   5       34.78       48.95      5.40 o
   7   9   5       12.20        8.93      4.40 o
  -5  10   5        6.34       -3.65     12.42 o
  -4  10   5      165.47      170.43     13.84 o
  -3  10   5       13.24       12.64      5.67 o
  -2  10   5      737.85      768.06     16.16 o
  -1  10   5      858.03      818.33     17.82 o
   0  10   5     1330.68     1306.63     17.56 o
   1  10   5      532.65      478.01      9.55 o
   2  10   5       14.05        8.25      3.36 o
   3  10   5        1.90       -2.70      2.70 o
   4  10   5      174.01      169.06      6.27 o
   5  10   5        6.96       14.93      5.54 o
   6  10   5       38.71       33.92      9.88 o
   7  10   5        0.17       -2.31      6.89 o
  -4  11   5       28.23       43.48     15.48 o
  -3  11   5        7.38       11.24      6.63 o
  -2  11   5      448.85      452.81     14.57 o
  -1  11   5      352.20      352.18     12.39 o
   0  11   5       52.08       66.17     12.79 o
   1  11   5      714.43      704.82     15.09 o
   2  11   5      176.41      139.26      6.68 o
   3  11   5      737.39      727.89     12.79 o
   4  11   5      158.55      149.67      8.24 o
   5  11   5      141.98      138.30     10.63 o
   6  11   5       12.65        8.61      6.75 o
   7  11   5       38.79       41.79      7.72 o
  -4  12   5       15.54       14.59     13.90 o
  -3  12   5       59.45       59.95     16.27 o
  -2  12   5      170.73      178.76     13.86 o
  -1  12   5        0.80       -6.20      6.20 o
   0  12   5      140.23      119.67     10.06 o
   1  12   5      267.98      289.35     11.58 o
   2  12   5       22.69       22.72      5.52 o
   3  12   5      567.16      602.63     14.78 o
   4  12   5      154.50      180.10      8.59 o
   5  12   5       39.11       47.17      8.75 o
   6  12   5      128.19      143.08     13.90 o
   7  12   5        0.43        8.01      7.42 o
  -3  13   5       36.01       28.89     15.38 o
  -2  13   5      127.93      120.29     19.33 o
  -1  13   5       83.18      122.42     12.96 o
   0  13   5      614.02      594.81     23.42 o
   1  13   5      146.18      134.86      9.27 o
   2  13   5       44.93       54.10      7.54 o
   3  13   5      417.51      401.82     13.42 o
   4  13   5        9.72        7.64      6.64 o
   5  13   5       79.59       76.14     10.39 o
   6  13   5       12.24       13.94      8.22 o
  -3  14   5       76.89       76.02     18.93 o
  -2  14   5       40.26       58.37     17.06 o
  -1  14   5      114.31      133.77     29.48 o
   0  14   5      376.71      371.08     19.56 o
   1  14   5       16.79       17.06      9.33 o
   2  14   5      367.90      421.36     19.67 o
   3  14   5      249.75      249.54     13.08 o
   4  14   5       28.36       19.52     11.44 o
   5  14   5       48.73       54.06     17.35 o
   6  14   5        2.46       18.36      8.82 o
  -2  15   5        0.51       -9.56     15.09 o
  -1  15   5      116.31      128.70     14.40 o
   0  15   5       49.39       40.70     18.59 o
   1  15   5      138.84      150.82     14.43 o
   2  15   5      192.48      182.31     21.49 o
   3  15   5       47.32       39.54     15.58 o
   4  15   5       67.22       78.09     16.37 o
   5  15   5       62.50       96.63     16.47 o
  -1  16   5       79.94      109.05     21.10 o
   0  16   5        7.44        3.87     10.50 o
   1  16   5        5.49       17.23     10.18 o
   2  16   5      121.09      107.96     18.24 o
   3  16   5        0.99        5.62     13.71 o
   4  16   5      145.91      159.14     20.61 o
   1  17   5       88.48      109.94     14.88 o
   2  17   5       66.71       88.74     19.03 o
   3  17   5       31.26       29.09     15.48 o
  -3 -16   6       20.34       35.10     16.76 o
  -2 -16   6       16.73       10.85     15.68 o
  -1 -16   6       30.50       20.20     11.05 o
   0 -16   6       30.03       19.55     11.60 o
  -4 -15   6       66.32       47.23     16.07 o
  -3 -15   6       56.21       49.79     16.27 o
  -2 -15   6       19.54       18.83     14.99 o
  -1 -15   6      143.35      145.22     14.56 o
   0 -15   6        0.02       -9.52      9.52 o
   1 -15   6       43.92       58.08     12.44 o
  -5 -14   6        0.76       -0.59     12.52 o
  -4 -14   6       37.87       29.88     14.20 o
  -3 -14   6        0.74        1.77     12.32 o
  -2 -14   6       99.02       83.30     11.29 o
  -1 -14   6      165.21      163.36     14.05 o
   0 -14   6        0.04       10.71      9.46 o
   1 -14   6      193.23      217.66     16.51 o
   2 -14   6       50.01       59.16     16.56 o
  -6 -13   6        9.77        2.47      8.47 o
  -5 -13   6      114.83      122.60     12.66 o
  -4 -13   6       71.43       76.76     10.78 o
  -3 -13   6       78.45       86.61     11.18 o
  -2 -13   6      250.61      275.93     12.49 o
  -1 -13   6        2.58       12.27      8.61 o
   0 -13   6      104.11      104.06     12.16 o
   1 -13   6       89.02       81.70     19.28 o
   2 -13   6       17.11       17.14     13.31 o
   3 -13   6       31.91       20.02     15.38 o
  -6 -12   6        0.15       11.45      8.09 o
  -5 -12   6       39.01       19.40      9.02 o
  -4 -12   6       97.79      103.95      8.43 o
  -3 -12   6       98.95       78.98      8.60 o
  -2 -12   6      469.51      463.51     13.07 o
  -1 -12   6        5.23       16.52      5.64 o
   0 -12   6      195.75      224.13     10.63 o
   1 -12   6       98.69      105.98     12.22 o
   2 -12   6       28.81       34.54     10.18 o
   3 -12   6       89.68       89.10     12.49 o
   4 -12   6        2.55       22.78     15.09 o
  -7 -11   6        3.18        0.61      9.86 o
  -6 -11   6       48.05       54.12      9.36 o
  -5 -11   6       18.43       30.97      7.60 o
  -4 -11   6        0.38       -1.29      4.27 o
  -3 -11   6       92.19      100.83      6.81 o
  -2 -11   6      114.79      107.71      8.19 o
  -1 -11   6       99.81       72.52      6.83 o
   0 -11   6      801.23      724.37     17.97 o
   1 -11   6      274.48      341.26     14.34 o
   2 -11   6       93.31      102.44      8.65 o
   3 -11   6      229.33      226.45     16.27 o
   4 -11   6        5.34        3.70      9.47 o
  -7 -10   6        4.52       -3.28      6.98 o
  -6 -10   6       36.30       37.16      8.05 o
  -5 -10   6      164.98      172.76     11.87 o
  -4 -10   6       37.20       36.35      4.96 o
  -3 -10   6      939.87      985.67     15.35 o
  -2 -10   6      115.48      125.42      5.75 o
  -1 -10   6     1328.82     1303.23     22.16 o
   0 -10   6      505.38      501.77     12.21 o
   1 -10   6       43.90       50.80      7.53 o
   2 -10   6      189.60      208.76      9.07 o
   3 -10   6      174.12      163.26      9.93 o
   4 -10   6       25.22       11.48      9.75 o
   5 -10   6       37.57       33.81     10.59 o
  -7  -9   6        6.48       21.73      7.36 o
  -6  -9   6        9.57        6.95      6.41 o
  -5  -9   6        9.19        4.26      4.84 o
  -4  -9   6      127.72      131.77      5.83 o
  -3  -9   6      224.89      190.27      5.92 o
  -2  -9   6       92.57       88.51      4.85 o
  -1  -9   6     1591.16     1475.74     18.65 o
   0  -9   6     1097.99     1116.11     17.10 o
   1  -9   6       23.77       27.85      4.78 o
   2  -9   6      995.79     1019.18     17.49 o
   3  -9   6       89.53       69.33      6.52 o
   4  -9   6      241.12      253.16     11.80 o
   5  -9   6        4.49        1.21      8.57 o
  -7  -8   6       12.56        6.32      7.99 o
  -6  -8   6      138.28      157.03      8.37 o
  -5  -8   6       26.45       30.47      5.32 o
  -4  -8   6      585.55      644.13      9.76 o
  -3  -8   6      395.66      379.51      8.69 o
  -2  -8   6     1176.32     1189.40     13.16 o
  -1  -8   6      205.56      221.66      7.29 o
   0  -8   6       47.19       48.26      3.04 o
   1  -8   6      363.87      414.19     10.38 o
   2  -8   6      695.49      691.87     12.26 o
   3  -8   6       17.15       17.66      5.90 o
   4  -8   6      206.95      222.60      9.32 o
   5  -8   6       11.00       14.32      6.10 o
   6  -8   6        1.85        4.56      6.99 o
  -7  -7   6        0.31       -0.91      4.56 o
  -6  -7   6       31.46       28.56      6.50 o
  -5  -7   6       26.94       32.56      4.35 o
  -4  -7   6      372.60      343.55      7.60 o
  -3  -7   6     1210.11     1213.85     13.56 o
  -2  -7   6     1798.13     1744.29     17.26 o
  -1  -7   6     2560.11     2471.98     26.23 o
   0  -7   6      902.60      929.41     10.75 o
   1  -7   6     1828.77     1782.73     19.82 o
   2  -7   6       28.05       37.24      4.10 o
   3  -7   6      273.11      250.35      7.40 o
   4  -7   6       32.56       21.38      5.06 o
   5  -7   6       23.61       24.53      6.04 o
   6  -7   6        6.79       10.78     10.06 o
  -7  -6   6       75.82      108.27     13.71 o
  -6  -6   6        5.90       11.87      4.42 o
  -5  -6   6      172.53      191.42      6.85 o
  -4  -6   6       93.60       92.19      4.27 o
  -3  -6   6        6.57       -0.68      1.99 o
  -2  -6   6      541.04      614.66      8.09 o
  -1  -6   6     2149.92     2133.52     20.02 o
   0  -6   6      144.83      133.47      4.79 o
   1  -6   6     3691.17     3684.96     36.41 o
   2  -6   6     1272.92     1393.77     15.35 o
   3  -6   6      693.86      732.30     11.97 o
   4  -6   6      343.99      310.24      8.64 o
   5  -6   6       32.42       29.33      5.85 o
   6  -6   6       23.99       22.91      5.84 o
  -7  -5   6       30.55       35.34      9.86 o
  -6  -5   6        0.55        1.94      4.01 o
  -5  -5   6      251.47      280.55      7.69 o
  -4  -5   6     1025.17      972.53     15.86 o
  -3  -5   6     1541.36     1670.47     16.09 o
  -2  -5   6     4643.12     4536.60     41.41 o
  -1  -5   6     3656.49     3697.33     32.37 o
   0  -5   6      939.54      756.72      8.96 o
   1  -5   6     1560.77     1583.08     16.20 o
   2  -5   6      366.37      409.14      6.46 o
   3  -5   6      822.59      826.91     11.55 o
   4  -5   6      358.88      360.51      7.90 o
   5  -5   6       30.82       31.40      4.81 o
   6  -5   6       63.81       67.88      6.56 o
   7  -5   6        0.26       -1.91      5.10 o
  -7  -4   6        1.29       -1.30      3.86 o
  -6  -4   6       11.51        2.47      3.82 o
  -5  -4   6      169.91      152.75      5.68 o
  -4  -4   6     1140.91     1188.94     14.95 o
  -3  -4   6      271.13      316.46      5.62 o
  -2  -4   6    10367.85    10203.15     89.92 o
  -1  -4   6     1188.73     1060.96     11.03 o
   0  -4   6    16987.42    17313.43    149.93 o
   1  -4   6      593.20      530.78      6.83 o
   2  -4   6     7679.87     7544.76     67.01 o
   3  -4   6     2323.85     2232.48     24.39 o
   4  -4   6      223.09      220.06      5.57 o
   5  -4   6      112.54      101.96      5.61 o
   6  -4   6       13.14        9.52      4.27 o
   7  -4   6        0.48        6.31      4.99 o
  -8  -3   6       15.76       18.44      6.80 o
  -7  -3   6        4.15        7.34      3.25 o
  -6  -3   6      438.69      446.03     10.20 o
  -5  -3   6      437.90      450.06      9.40 o
  -4  -3   6      783.10      841.07     10.84 o
  -3  -3   6     1431.08     1325.54     15.57 o
  -2  -3   6      109.62      152.97      3.18 o
  -1  -3   6     1331.66     1409.65     13.13 o
   0  -3   6       80.48       67.82      2.00 o
   1  -3   6      386.54      391.32      5.21 o
   2  -3   6      696.59      747.21      9.74 o
   3  -3   6     2219.91     2142.45     23.37 o
   4  -3   6      247.98      237.16      6.04 o
   5  -3   6      428.32      421.85      8.68 o
   6  -3   6       15.90        5.37      3.85 o
   7  -3   6       10.62       25.66      8.00 o
  -8  -2   6        6.84       16.37      6.70 o
  -7  -2   6        0.74       -1.09      3.14 o
  -6  -2   6        6.72       -0.70      3.14 o
  -5  -2   6      192.13      203.29      5.22 o
  -4  -2   6      169.30      189.06      5.09 o
  -3  -2   6     7677.59     7610.31     70.75 o
  -2  -2   6      135.36       99.10      3.36 o
  -1  -2   6    23268.86    24119.51    210.39 o
   0  -2   6     4505.74     4443.50     37.29 o
   1  -2   6     3269.88     3246.80     30.79 o
   2  -2   6      878.32      805.33      8.60 o
   3  -2   6        2.50        7.84      1.75 o
   4  -2   6      124.66      116.43      3.76 o
   5  -2   6        4.67       -3.52      3.52 o
   6  -2   6       13.03       11.30      3.57 o
   7  -2   6       18.73       26.55      5.89 o
  -7  -1   6        8.82       14.93      4.05 o
  -6  -1   6       47.04       54.72      4.15 o
  -5  -1   6      130.29      123.25      4.98 o
  -3  -1   6      243.80      293.38      4.84 o
  -2  -1   6      313.40      203.50      2.83 o
  -1  -1   6     2953.73     3364.33     28.94 o
   0  -1   6    46093.19    46686.31    459.85 o
   1  -1   6     2603.97     2675.87     23.03 o
   2  -1   6     6790.50     6700.38     62.24 o
   3  -1   6        0.10       -1.72      1.72 o
   4  -1   6     2079.45     1990.17     22.45 o
   5  -1   6       22.85       10.01      2.33 o
   6  -1   6      233.01      213.65      6.35 o
   7  -1   6        3.31        2.59      4.33 o
  -7   0   6       34.35       26.26      4.81 o
  -6   0   6      114.57      124.69      5.71 o
  -5   0   6        7.23       -0.91      2.57 o
  -4   0   6     2774.19     2722.56     37.39 o
  -2   0   6    10030.74    10083.62     87.44 o
  -1   0   6      148.69       99.75      2.35 o
   0   0   6    11176.83    11461.95    102.69 o
   1   0   6      965.58     1069.73     10.67 o
   2   0   6      245.24      238.08      3.47 o
   3   0   6     2027.38     2149.84     22.50 o
   4   0   6      937.15      912.27     16.02 o
   5   0   6      590.26      554.93     15.87 o
   6   0   6        0.34       -3.20      3.20 o
   7   0   6       61.42       64.81      7.38 o
   8   0   6        1.32       -3.18      4.51 o
  -7   1   6        1.51        0.58      4.47 o
  -6   1   6       23.16       23.22      3.92 o
  -5   1   6       79.89       93.01      4.15 o
  -4   1   6      437.86      432.91      7.31 o
  -3   1   6     1970.89     2007.72     20.96 o
  -2   1   6       52.74       45.09      1.94 o
  -1   1   6    25078.11    25326.32    210.54 o
   0   1   6     3701.86     3913.44     34.73 o
   1   1   6    85457.85    94700.78    798.00 o
   2   1   6       54.13       87.42      2.07 o
   3   1   6     3790.55     3679.62     40.00 o
   4   1   6      467.36      492.83      8.46 o
   5   1   6      111.08       97.96      4.15 o
   6   1   6        0.33       -0.43      3.07 o
   7   1   6       13.45        1.87     13.71 o
   8   1   6       15.46        9.38      5.45 o
  -7   2   6       36.96       42.04      9.98 o
  -6   2   6        9.51        3.29      4.23 o
  -5   2   6      685.14      698.39     19.80 o
  -4   2   6      404.57      344.79      8.33 o
  -3   2   6      119.86      138.97      3.81 o
  -2   2   6      153.78      198.81      7.65 o
  -1   2   6     2423.40     2617.89     23.75 o
   0   2   6     5135.04     5148.86     45.20 o
   1   2   6     6423.30     6602.88     64.22 o
   2   2   6     2804.33     3107.98     31.99 o
   3   2   6     3324.05     3212.63     41.92 o
   4   2   6     2857.85     2830.87     34.41 o
   5   2   6      499.47      468.54     29.18 o
   6   2   6      396.15      424.66     29.68 o
   7   2   6        0.73       -0.79     14.20 o
   8   2   6        0.99      -10.06     13.90 o
  -7   3   6        1.59        3.49     11.98 o
  -6   3   6        0.02       -2.18      4.41 o
  -5   3   6      163.94      150.69      6.28 o
  -4   3   6     1391.27     1472.34     18.52 o
  -3   3   6     1204.95     1266.99     15.82 o
  -2   3   6    16898.08    17566.73    160.35 o
  -1   3   6     1996.86     2189.42     20.39 o
   0   3   6    11282.11    11674.96    106.71 o
   1   3   6       31.93       27.97      1.36 o
   2   3   6      298.67      260.82      3.66 o
   3   3   6     1045.12     1153.68     15.79 o
   4   3   6       40.54       39.31      3.10 o
   5   3   6       28.44       27.19      5.62 o
   6   3   6       99.82      126.11     20.51 o
   7   3   6        4.02      -13.01     14.59 o
   8   3   6        6.64       20.80     18.34 o
  -7   4   6        0.57        5.65      8.48 o
  -6   4   6       20.83       28.27      7.86 o
  -5   4   6       43.34       48.66      5.45 o
  -4   4   6       15.28        5.18      3.18 o
  -3   4   6      122.23      170.86     10.89 o
  -2   4   6     2100.68     2014.85     20.56 o
  -1   4   6      574.30      561.91      6.90 o
   0   4   6    12660.80    12709.33    116.33 o
   1   4   6     9761.46    10183.37     89.25 o
   2   4   6    12986.04    13289.65    107.67 o
   3   4   6     4623.19     4771.74     49.30 o
   4   4   6      621.53      553.34     11.20 o
   5   4   6      490.07      452.07      9.45 o
   6   4   6        4.14        2.46     14.20 o
   7   4   6        2.46       -2.37     14.99 o
   8   4   6        9.19       -3.94     15.97 o
  -7   5   6        1.64        8.43     10.70 o
  -6   5   6       37.56       28.58      6.83 o
  -5   5   6      128.08      157.82      7.97 o
  -4   5   6      186.69      162.15      6.72 o
  -3   5   6      892.86      946.96     13.26 o
  -2   5   6        0.82        4.45      2.85 o
  -1   5   6     3587.77     3967.84     38.47 o
   0   5   6       11.93       25.61      3.50 o
   1   5   6      304.74      284.39      5.82 o
   2   5   6      857.55      962.19     10.28 o
   3   5   6     1706.12     1600.51     18.32 o
   4   5   6        0.05       -1.84      1.84 o
   5   5   6      936.54      905.44     18.32 o
   6   5   6       81.30       83.55      7.19 o
   7   5   6       26.73       40.33     17.55 o
   8   5   6       22.84       31.06     19.42 o
  -6   6   6        9.47       15.31      9.28 o
  -5   6   6       46.76       45.47      7.13 o
  -4   6   6       97.11       77.29      4.76 o
  -3   6   6     1534.60     1539.91     21.18 o
  -2   6   6      358.22      361.85      6.93 o
  -1   6   6     5902.57     5926.81     56.60 o
   0   6   6     5918.21     5653.34     51.00 o
   1   6   6     4270.70     4044.66     39.09 o
   2   6   6     5541.62     5715.34     54.51 o
   3   6   6      552.01      551.59      7.70 o
   4   6   6      376.13      341.89      5.97 o
   5   6   6        0.28       -0.23      2.30 o
   6   6   6       16.91       -3.29      3.29 o
   7   6   6       61.99       65.27     19.33 o
   8   6   6        1.29        1.18     16.27 o
  -6   7   6       24.97       21.82     10.55 o
  -5   7   6       13.97        5.97      6.54 o
  -4   7   6      256.64      240.96      8.36 o
  -3   7   6        1.16        3.69      3.12 o
  -2   7   6        5.13        5.83      2.71 o
  -1   7   6     1219.78     1165.13     13.85 o
   0   7   6     1601.45     1552.87     17.38 o
   1   7   6      685.98      688.93      9.27 o
   2   7   6     3193.23     2993.17     30.22 o
   3   7   6       14.34       16.32      2.43 o
   4   7   6     2293.94     2292.45     27.69 o
   5   7   6       45.05       45.67      3.33 o
   6   7   6       88.02       89.43      4.92 o
   7   7   6       23.56       23.49     10.21 o
  -6   8   6        7.35        4.30      8.18 o
  -5   8   6        3.29        7.88      8.00 o
  -4   8   6      338.34      367.55     10.39 o
  -3   8   6      264.97      249.93      7.99 o
  -2   8   6     1800.84     1767.30     21.26 o
  -1   8   6      774.87      812.20     16.40 o
   0   8   6     1282.91     1267.64     23.31 o
   1   8   6     1179.84     1166.28     14.97 o
   2   8   6      178.24      196.38      5.18 o
   3   8   6      491.30      446.04      7.69 o
   4   8   6      528.18      495.71      9.88 o
   5   8   6      221.87      243.78      6.73 o
   6   8   6       14.61       10.25      4.10 o
   7   8   6       13.38       22.25      4.38 o
   8   8   6        2.62       -1.97      6.11 o
  -5   9   6       12.86        9.88      8.47 o
  -4   9   6      151.08      183.97     11.12 o
  -3   9   6       10.86       -5.07      5.07 o
  -2   9   6      515.41      479.62     12.12 o
  -1   9   6      880.10      879.52     12.65 o
   0   9   6      310.88      340.02      7.51 o
   1   9   6     5695.70     5513.31     56.99 o
   2   9   6       24.05       20.07      2.97 o
   3   9   6     1865.30     1819.72     21.52 o
   4   9   6       48.15       50.10      4.81 o
   5   9   6       17.15       13.49      4.85 o
   6   9   6       27.53       22.59      6.27 o
   7   9   6        3.66        7.36      4.43 o
  -5  10   6       21.68        5.42     12.32 o
  -4  10   6       21.97        9.32     18.14 o
  -3  10   6      284.63      267.29     11.14 o
  -2  10   6      394.63      401.43     11.51 o
  -1  10   6      188.25      203.26      8.43 o
   0  10   6      468.78      478.97      9.65 o
   1  10   6      634.74      626.58     10.84 o
   2  10   6       63.70       55.56      4.70 o
   3  10   6      146.00      146.90      5.19 o
   4  10   6      309.68      369.53      8.81 o
   5  10   6      254.41      228.53     10.32 o
   6  10   6      111.28      116.79      7.49 o
   7  10   6       11.77        4.12      4.74 o
  -4  11   6       11.54       13.80     13.11 o
  -3  11   6      162.26      139.80     11.93 o
  -2  11   6      367.53      389.74     13.42 o
  -1  11   6      245.48      254.35     11.05 o
   0  11   6      992.31      940.57     20.20 o
   1  11   6       29.60       11.91      4.91 o
   2  11   6      262.81      233.61      8.21 o
   3  11   6      143.18      128.09      6.26 o
   4  11   6        0.71       -1.73      4.00 o
   5  11   6        6.64        6.24      6.76 o
   6  11   6       24.79       34.54      7.49 o
   7  11   6        0.46       -4.04      6.30 o
  -4  12   6        0.12        8.09     13.31 o
  -3  12   6       70.63       71.38     16.86 o
  -2  12   6       20.18       17.79      9.26 o
  -1  12   6       83.84       91.01      7.88 o
   0  12   6      728.11      724.93     17.91 o
   1  12   6      289.40      306.59     14.35 o
   2  12   6      447.88      488.09     13.24 o
   3  12   6      872.31      877.03     18.41 o
   4  12   6        1.94       -0.12      4.42 o
   5  12   6      130.86      124.87     10.72 o
   6  12   6       10.90        6.53      7.34 o
   7  12   6       40.41       34.20     17.45 o
  -3  13   6      137.85      144.54     20.90 o
  -2  13   6        0.03      -11.54     11.54 o
  -1  13   6      394.66      408.76     20.07 o
   0  13   6      137.71      128.42     13.11 o
   1  13   6      197.97      188.33      9.81 o
   2  13   6      645.07      605.60     16.28 o
   3  13   6       70.73       78.63      7.31 o
   4  13   6       39.47       23.26      7.50 o
   5  13   6       94.56      122.69     11.61 o
   6  13   6        3.46        3.77     10.30 o
  -3  14   6       42.85       46.93     17.35 o
  -2  14   6        0.58        2.46     12.92 o
  -1  14   6      199.58      226.32     21.54 o
   0  14   6       37.10       25.68     14.84 o
   1  14   6      232.04      235.77     15.64 o
   2  14   6      309.43      311.66     17.73 o
   3  14   6       65.85       74.94      8.70 o
   4  14   6      204.31      182.42     25.88 o
   5  14   6        4.98        5.63      8.33 o
   6  14   6        0.29       -4.87      7.74 o
  -2  15   6       47.99       60.05     19.23 o
  -1  15   6       98.52      105.99     12.94 o
   0  15   6       11.06       23.74     10.70 o
   1  15   6       48.06       80.11     11.82 o
   2  15   6       71.49       83.02     16.66 o
   3  15   6       37.58       43.38     15.58 o
   4  15   6      110.92      118.91     18.04 o
   5  15   6       19.70       20.71     13.51 o
  -1  16   6       43.94       36.88     17.85 o
   0  16   6       71.55       94.96     13.83 o
   1  16   6      101.22       98.60     13.52 o
   2  16   6        7.81       20.31     15.09 o
   3  16   6       27.33       29.28     14.79 o
   4  16   6       24.93       44.17     15.58 o
   1  17   6       94.56       89.72     20.21 o
   2  17   6       19.48       10.25     13.80 o
   3  17   6       24.10       47.33     16.56 o
  -3 -16   7        3.27       16.07     15.97 o
  -2 -16   7       30.11       49.40     18.04 o
  -1 -16   7       22.41       31.64     11.78 o
   0 -16   7        2.48        2.72     11.02 o
  -4 -15   7       30.11       39.34     16.07 o
  -3 -15   7       32.01       36.78     15.78 o
  -2 -15   7      139.95      135.67     20.61 o
  -1 -15   7       14.35        1.61     14.69 o
   0 -15   7       34.15       41.44     11.46 o
   1 -15   7       97.29       91.50     19.92 o
  -5 -14   7       56.86       65.86     15.78 o
  -4 -14   7       15.54       -1.08     12.92 o
  -3 -14   7       42.90       34.71     15.38 o
  -2 -14   7      172.67      190.14     14.81 o
  -1 -14   7        0.34        2.12      9.62 o
   0 -14   7       84.08       89.10     12.22 o
   1 -14   7       30.06       38.85     11.50 o
   2 -14   7        2.02       10.55     14.30 o
  -6 -13   7        1.34        5.65      9.81 o
  -5 -13   7       32.43       22.08      9.55 o
  -4 -13   7       20.15       12.82     12.52 o
  -3 -13   7       87.25      101.24     14.61 o
  -2 -13   7      203.71      209.25     12.84 o
  -1 -13   7       25.52       17.04      9.58 o
   0 -13   7      183.19      166.50     16.42 o
   1 -13   7       65.93       83.09     17.94 o
   2 -13   7       51.16       53.23     14.74 o
   3 -13   7       62.47       52.55     17.16 o
  -6 -12   7        4.14       10.94     16.32 o
  -5 -12   7       49.73       46.12     10.23 o
  -4 -12   7       11.53       10.52      6.04 o
  -3 -12   7      480.75      485.47     13.53 o
  -2 -12   7       18.96       30.79      5.73 o
  -1 -12   7      310.75      325.72     12.39 o
   0 -12   7      326.84      343.34     14.70 o
   1 -12   7        2.38        9.49      8.68 o
   2 -12   7      139.42      168.97     19.18 o
   3 -12   7       21.94       26.75     10.56 o
   4 -12   7       10.37       -6.41     13.31 o
  -6 -11   7       41.10       60.54      9.51 o
  -5 -11   7       18.26       11.33      7.62 o
  -4 -11   7       31.34       27.44      5.27 o
  -3 -11   7      299.60      268.28      9.93 o
  -2 -11   7        2.22       11.90      4.51 o
  -1 -11   7      224.95      223.79     10.67 o
   0 -11   7      205.73      216.53     11.70 o
   1 -11   7      126.91      118.90      9.62 o
   2 -11   7      369.57      368.50     13.43 o
   3 -11   7        1.91        6.26      9.71 o
   4 -11   7        5.03       15.15      9.79 o
  -7 -10   7        6.43        3.45      7.69 o
  -6 -10   7       50.76       67.00     12.72 o
  -5 -10   7        2.52       -1.98      6.21 o
  -4 -10   7      408.68      449.71     11.65 o
  -3 -10   7        4.99        4.80      3.53 o
  -2 -10   7      241.32      266.56      7.26 o
  -1 -10   7      410.86      439.47     11.73 o
   0 -10   7       71.74       67.69      6.51 o
   1 -10   7        7.90       11.01      6.41 o
   2 -10   7      441.68      440.76     12.51 o
   3 -10   7       60.60       74.73      9.86 o
   4 -10   7       32.13       56.19     12.62 o
   5 -10   7       29.79       28.91     10.45 o
  -7  -9   7        4.44        0.62      6.61 o
  -6  -9   7        0.44        2.01      6.64 o
  -5  -9   7        0.58        1.75      5.78 o
  -4  -9   7      595.67      589.17     11.68 o
  -3  -9   7      313.59      340.80      7.52 o
  -2  -9   7      604.88      570.77      9.41 o
  -1  -9   7     1663.71     1669.94     21.41 o
   0  -9   7        3.62        2.06      3.10 o
   1  -9   7      320.12      304.00     15.10 o
   2  -9   7        2.19       -4.31      4.31 o
   3  -9   7       37.23       43.01      5.98 o
   4  -9   7      217.84      223.28      9.87 o
   5  -9   7        2.88        1.25      6.83 o
  -7  -8   7        1.93       10.08      6.66 o
  -6  -8   7        1.66        5.42      4.99 o
  -5  -8   7       14.11       13.29      5.25 o
  -4  -8   7       48.93       39.78      4.26 o
  -3  -8   7      455.28      416.23      7.53 o
  -2  -8   7       47.18       72.28      3.55 o
  -1  -8   7      749.18      661.61     10.64 o
   0  -8   7       44.04       23.85      2.96 o
   1  -8   7     2500.76     2474.01     28.27 o
   2  -8   7     1032.18     1004.88     15.53 o
   3  -8   7      722.08      740.04     16.02 o
   4  -8   7      260.48      270.58     10.27 o
   5  -8   7        8.65       10.67      5.96 o
   6  -8   7        9.20       20.48      7.53 o
  -7  -7   7       16.57       27.22      5.32 o
  -6  -7   7      114.88      126.41      7.29 o
  -5  -7   7      312.08      310.47      9.40 o
  -4  -7   7      177.83      165.19      5.34 o
  -3  -7   7     2761.47     2799.10     27.31 o
  -2  -7   7      978.92      995.77     13.54 o
  -1  -7   7        2.01        0.48      2.00 o
   0  -7   7     1282.05     1309.16     14.65 o
   1  -7   7      581.21      571.01      8.97 o
   2  -7   7      649.11      637.66     10.61 o
   3  -7   7      222.96      243.28      7.60 o
   4  -7   7       26.78       31.07      5.24 o
   5  -7   7        2.88        2.38      6.03 o
   6  -7   7       30.45       32.19      6.52 o
  -7  -6   7       18.22       21.72      7.74 o
  -6  -6   7       14.37       21.86      4.93 o
  -5  -6   7        5.70       11.61      3.85 o
  -4  -6   7     1040.16     1017.93     18.48 o
  -3  -6   7       24.28       24.03      2.58 o
  -2  -6   7     5520.79     5531.04     50.46 o
  -1  -6   7      575.33      609.61      7.70 o
   0  -6   7     5125.10     5255.46     47.92 o
   1  -6   7     1607.10     1619.01     17.96 o
   2  -6   7     3085.05     2997.80     29.17 o
   3  -6   7     1667.85     1579.03     20.68 o
   4  -6   7        0.34        0.64      3.24 o
   5  -6   7      148.72      136.71      8.10 o
   6  -6   7       16.63       13.10      5.55 o
  -7  -5   7        1.00        0.33      5.26 o
  -6  -5   7      217.23      215.63      8.54 o
  -5  -5   7      670.98      690.68     14.26 o
  -4  -5   7        6.08        1.98      4.49 o
  -3  -5   7     2909.48     2968.99     28.29 o
  -2  -5   7       60.28       62.09      2.77 o
  -1  -5   7      327.13      367.17      5.70 o
   0  -5   7        4.88       -0.91      1.72 o
   1  -5   7      603.81      621.59      8.07 o
   2  -5   7     1382.05     1406.32     15.07 o
   3  -5   7     1681.90     1760.79     20.54 o
   4  -5   7        7.87       14.97      4.35 o
   5  -5   7      173.85      186.43      7.87 o
   6  -5   7       10.22        4.95      5.09 o
   7  -5   7        4.13       10.57      6.68 o
  -7  -4   7        0.23       -1.22      5.19 o
  -6  -4   7        2.07        1.06      3.92 o
  -5  -4   7      608.97      616.58     16.02 o
  -4  -4   7      734.48      759.27     15.28 o
  -3  -4   7     8605.85     8565.54     91.19 o
  -2  -4   7      142.62      258.33      4.43 o
  -1  -4   7     5151.65     5067.01     45.86 o
   0  -4   7     4361.56     4337.53     39.29 o
   1  -4   7     1051.44     1021.45     11.08 o
   2  -4   7      110.79      101.92      3.34 o
   3  -4   7      150.04      165.69      4.64 o
   4  -4   7      123.85      128.34      4.42 o
   5  -4   7      109.11      108.18      5.80 o
   6  -4   7       14.17       15.17      4.40 o
   7  -4   7        3.17        8.58      5.00 o
  -8  -3   7        1.05       -0.99      6.41 o
  -7  -3   7       29.88       27.96      5.03 o
  -6  -3   7       41.64       64.74      4.27 o
  -5  -3   7      533.08      539.51     12.58 o
  -3  -3   7       12.41        1.95      1.33 o
  -2  -3   7      439.55      378.90      5.41 o
  -1  -3   7     2501.74     2654.13     24.74 o
   0  -3   7     7983.49     8510.11     67.59 o
   1  -3   7        8.65        7.63      1.59 o
   2  -3   7    12176.83    12589.77    109.93 o
   3  -3   7        4.64        5.73      1.79 o
   4  -3   7     1605.17     1597.83     18.63 o
   5  -3   7       33.52       20.33      3.50 o
   6  -3   7       24.60       29.45      4.36 o
   7  -3   7       10.27        6.72      4.18 o
  -7  -2   7        9.59        7.14      5.66 o
  -6  -2   7      154.82      173.97      7.70 o
  -5  -2   7       13.10       17.66      2.84 o
  -4  -2   7     2201.15     2175.90     23.49 o
  -3  -2   7       11.64       20.98      2.66 o
  -2  -2   7    17027.04    17661.39    154.74 o
  -1  -2   7      566.76      692.10      7.50 o
   0  -2   7      337.24      338.47      4.78 o
   1  -2   7       38.56       44.84      2.29 o
   2  -2   7     2656.89     2931.88     26.99 o
   3  -2   7      120.56      151.89      3.76 o
   4  -2   7        6.39        2.29      2.36 o
   5  -2   7       66.75       65.23      3.68 o
   6  -2   7       39.52       41.92      4.50 o
   7  -2   7       51.03       54.94      6.24 o
  -7  -1   7        0.75        4.18      4.08 o
  -6  -1   7       30.54       33.05      3.94 o
  -5  -1   7       32.74       43.14      3.64 o
  -4  -1   7      399.98      430.50      7.60 o
  -3  -1   7     2170.18     2193.66     21.70 o
  -2  -1   7     1869.93     1788.54     17.02 o
  -1  -1   7    19074.37    18966.35    158.08 o
   0  -1   7     2037.57     2283.75     21.19 o
   1  -1   7    12106.92    12146.08    100.33 o
   2  -1   7       12.25        2.31      1.26 o
   3  -1   7     1670.68     1629.81     18.67 o
   4  -1   7      213.48      218.20      4.64 o
   5  -1   7      121.60      127.86      4.12 o
   6  -1   7       66.94       62.58      5.03 o
   7  -1   7        3.78        4.50      4.36 o
  -7   0   7       96.18      124.49      7.01 o
  -6   0   7       20.37       12.75      3.57 o
  -5   0   7      461.38      484.62      9.27 o
  -4   0   7      224.10      307.14     11.39 o
  -3   0   7       85.76       95.20      4.28 o
  -2   0   7        0.02       13.71      2.76 o
  -1   0   7      378.28      423.93      4.68 o
   0   0   7     2273.36     2446.59     21.47 o
   1   0   7     3367.44     3558.35     30.82 o
   2   0   7     6347.95     6430.38     54.45 o
   3   0   7     5890.02     5723.02     57.27 o
   4   0   7     1900.12     1965.75     21.07 o
   5   0   7      145.91      145.17      4.15 o
   6   0   7       18.87       17.88      2.77 o
   7   0   7        0.13        2.23      3.23 o
   8   0   7        0.04        5.75      4.40 o
  -7   1   7        2.52        6.16      4.61 o
  -6   1   7       51.43       68.66      4.93 o
  -5   1   7      327.32      314.99      7.61 o
  -4   1   7     1962.79     1975.31     26.86 o
  -3   1   7     6768.34     6807.92     72.05 o
  -2   1   7     7165.29     7246.35     67.08 o
  -1   1   7     2931.04     3144.23     27.03 o
   0   1   7     2517.32     2454.64     21.30 o
   1   1   7     1560.64     2019.64     30.29 o
   2   1   7     2253.73     2271.40     22.34 o
   3   1   7      432.64      467.84      6.72 o
   4   1   7        2.40       -0.50      2.68 o
   5   1   7       12.88        8.05      2.93 o
   6   1   7      173.70      169.17     18.68 o
   7   1   7       10.15        9.27     14.30 o
   8   1   7       20.20       25.14      5.97 o
  -7   2   7        0.41        4.42      6.37 o
  -6   2   7       42.42       36.21      5.77 o
  -5   2   7      315.97      311.63      7.89 o
  -4   2   7      403.89      392.06      9.35 o
  -3   2   7      247.80      232.03      4.91 o
  -2   2   7     1013.13      988.84     10.85 o
  -1   2   7     5266.84     5528.58     48.63 o
   0   2   7    28730.20    29569.33    255.82 o
   1   2   7     1047.79     1041.41     10.06 o
   2   2   7     5435.06     4971.89     58.15 o
   3   2   7     2271.67     2335.30     31.20 o
   4   2   7      334.51      307.80      7.80 o
   5   2   7      516.68      529.12      9.62 o
   6   2   7       15.82       19.33     14.59 o
   7   2   7        5.43        7.49     14.20 o
   8   2   7        0.34        0.79     16.56 o
  -7   3   7        4.21        6.20      6.86 o
  -6   3   7      169.92      158.76      8.73 o
  -5   3   7      132.60      139.13      7.34 o
  -4   3   7      638.17      635.95     10.17 o
  -3   3   7      857.16      813.69      9.92 o
  -2   3   7      953.35     1105.66     18.30 o
  -1   3   7     1225.06     1185.51     13.11 o
   0   3   7      563.16      564.21      6.52 o
   1   3   7      742.37      808.82     11.96 o
   2   3   7      813.73      931.76     12.81 o
   3   3   7     5247.41     5411.44     60.29 o
   4   3   7        6.20        2.28      2.15 o
   5   3   7      741.44      696.29     11.79 o
   6   3   7      113.49       92.48     17.35 o
   7   3   7       34.83       51.07     18.44 o
   8   3   7       11.60       19.72     16.86 o
  -7   4   7        0.01       -6.58      6.58 o
  -6   4   7       24.76       24.03      6.71 o
  -5   4   7       55.67       73.12      6.08 o
  -4   4   7       42.25       53.56      4.35 o
  -3   4   7     3168.74     3095.82     30.87 o
  -2   4   7      566.60      536.64      7.35 o
  -1   4   7    13357.40    13652.89    125.03 o
   0   4   7     5741.23     5863.42     54.84 o
   1   4   7     7055.22     7116.76     66.31 o
   2   4   7     7468.86     7928.66     68.15 o
   3   4   7      671.15      647.05      8.62 o
   4   4   7      265.17      278.25      7.74 o
   5   4   7        0.37       -2.87      2.87 o
   6   4   7        0.39        5.03     12.92 o
   7   4   7       36.34       28.20     17.35 o
   8   4   7        3.14      -13.51     13.51 o
  -6   5   7       20.22       21.21      6.74 o
  -5   5   7       62.71       50.18      4.36 o
  -4   5   7      240.65      235.69      6.60 o
  -3   5   7       19.53       31.78      3.03 o
  -2   5   7        5.69        6.08      2.30 o
  -1   5   7      635.76      674.41     12.41 o
   0   5   7    10311.63    10810.34     99.69 o
   1   5   7      394.55      400.03      5.46 o
   2   5   7    10194.42    10306.14     91.56 o
   3   5   7        5.06       15.21      1.99 o
   4   5   7     2327.31     2228.95     25.19 o
   5   5   7      111.75      128.94      5.22 o
   6   5   7      273.00      277.99     22.09 o
   7   5   7        2.62       -6.61     13.80 o
   8   5   7        0.09       20.71     18.73 o
  -6   6   7       63.96       86.51     10.22 o
  -5   6   7        8.31        4.73      5.98 o
  -4   6   7     1044.76     1084.19     16.86 o
  -3   6   7      107.46      131.24      5.45 o
  -2   6   7     3341.58     3286.63     34.98 o
  -1   6   7      889.01      938.54     22.79 o
   0   6   7     4015.74     4190.48     40.62 o
   1   6   7     2495.79     2627.58     26.37 o
   2   6   7       84.19      107.00      3.21 o
   3   6   7       71.26       69.39      2.76 o
   4   6   7      603.40      617.95     12.82 o
   5   6   7      110.75      105.31      4.31 o
   6   6   7        2.17        0.17      4.27 o
   7   6   7       88.43       83.02     20.71 o
   8   6   7        1.40       -2.27     17.45 o
  -6   7   7        1.03       -3.14      8.73 o
  -5   7   7       60.28       49.87      7.40 o
  -4   7   7       60.38       52.57      5.70 o
  -3   7   7      111.99      117.96      5.38 o
  -2   7   7      806.44      800.26     12.19 o
  -1   7   7     2567.99     2446.94     25.52 o
   0   7   7      494.53      521.08      7.67 o
   1   7   7     7452.58     7269.51     68.67 o
   2   7   7      224.42      245.21      5.29 o
   3   7   7     2979.32     2905.45     29.35 o
   4   7   7      153.78      170.49      6.53 o
   5   7   7       82.26       78.08      4.13 o
   6   7   7       38.02       36.89      3.98 o
   7   7   7        7.31        7.17      3.85 o
  -6   8   7        0.93       -7.98      7.98 o
  -5   8   7      109.84      125.65     11.96 o
  -4   8   7        1.45        5.55      4.89 o
  -3   8   7      185.89      192.18      7.82 o
  -2   8   7      358.89      395.56      7.92 o
  -1   8   7       10.55        3.03      3.16 o
   0   8   7        0.82       13.48      3.81 o
   1   8   7      886.20      855.67     12.01 o
   2   8   7      656.94      681.75      9.65 o
   3   8   7      694.97      667.71      9.86 o
   4   8   7      472.70      508.08     11.04 o
   5   8   7       25.61       24.63      4.29 o
   6   8   7      326.56      333.68      9.92 o
   7   8   7        0.22       -3.59      3.59 o
   8   8   7        0.92       -0.30      6.51 o
  -5   9   7       21.57       20.30     13.06 o
  -4   9   7       36.99       54.09      8.23 o
  -3   9   7      227.21      203.87      9.61 o
  -2   9   7     1400.98     1400.41     23.27 o
  -1   9   7        8.95        2.98      2.95 o
   0   9   7     4981.77     4869.50     45.73 o
   1   9   7      597.57      583.71     10.03 o
   2   9   7     1054.05      990.23     13.01 o
   3   9   7      344.48      345.05      7.29 o
   4   9   7       69.16       58.15      3.55 o
   5   9   7       75.92       81.90      6.28 o
   6   9   7        1.95        0.24      4.32 o
   7   9   7        1.39        0.28      4.36 o
  -5  10   7       13.59       11.04     12.23 o
  -4  10   7        5.02        0.33      8.33 o
  -3  10   7       98.28      103.18      7.72 o
  -2  10   7      135.82      136.47      7.47 o
  -1  10   7        6.60        9.39      4.81 o
   0  10   7     1112.60     1152.23     15.17 o
   1  10   7     1691.44     1724.97     21.48 o
   2  10   7     1604.79     1661.09     21.06 o
   3  10   7      833.31      819.17     12.52 o
   4  10   7       13.41       14.02      3.73 o
   5  10   7      416.09      397.24     12.96 o
   6  10   7       28.88       20.28      5.44 o
   7  10   7       41.35       50.23      5.98 o
  -4  11   7       22.19       31.95     13.80 o
  -3  11   7      204.24      210.96     14.81 o
  -2  11   7        5.97       -1.66      5.58 o
  -1  11   7      714.09      653.22     16.62 o
   0  11   7      784.73      753.10     18.46 o
   1  11   7      809.06      793.93     16.14 o
   2  11   7     1846.51     1815.81     25.91 o
   3  11   7      131.68      144.69      6.48 o
   4  11   7       30.50       32.67      6.43 o
   5  11   7      142.94      169.90     11.42 o
   6  11   7        1.92        1.42      6.61 o
   7  11   7       32.63       40.07     12.92 o
  -4  12   7       24.72       13.41     14.00 o
  -3  12   7       86.29       79.17     16.17 o
  -2  12   7        0.76        5.34      8.54 o
  -1  12   7      742.08      742.58     18.64 o
   0  12   7      270.13      265.46     11.32 o
   1  12   7     1725.18     1757.53     31.83 o
   2  12   7      360.80      342.54     10.81 o
   3  12   7       85.37       89.57      6.84 o
   4  12   7      147.24      142.21      7.69 o
   5  12   7        5.53       -2.80     16.86 o
   6  12   7        4.95       -7.18      7.20 o
   7  12   7        0.06        7.74      7.04 o
  -3  13   7       28.36       71.38     18.24 o
  -2  13   7       63.18       69.61     17.16 o
  -1  13   7      211.00      210.02     15.02 o
   0  13   7        3.33       -5.87      8.29 o
   1  13   7       43.03       63.39      7.60 o
   2  13   7       69.19       90.03      7.62 o
   3  13   7      158.52      147.95      8.70 o
   4  13   7      217.53      244.99     12.64 o
   5  13   7       14.54       10.19      7.86 o
   6  13   7        9.88        9.25      7.63 o
  -3  14   7        3.94        3.94     15.28 o
  -2  14   7       72.52      111.51     19.72 o
  -1  14   7      115.46       97.32     12.58 o
   0  14   7       18.44        5.02      9.65 o
   1  14   7      378.69      385.72     19.76 o
   2  14   7       30.02       19.81      9.33 o
   3  14   7       66.99       57.80     11.95 o
   4  14   7       51.98       43.02     10.00 o
   5  14   7        0.92       -3.30     10.80 o
   6  14   7       28.36       33.02     12.92 o
  -2  15   7       77.00       88.24     20.31 o
  -1  15   7       34.87       48.38     11.85 o
   0  15   7      110.61      130.15     14.29 o
   1  15   7      274.67      268.82     17.95 o
   2  15   7        0.10      -12.52     12.52 o
   3  15   7       76.58       80.26     16.96 o
   4  15   7       22.49        9.07     13.11 o
   5  15   7        0.79       -7.20     12.32 o
  -1  16   7        0.07      -12.92     14.89 o
   0  16   7      146.47      175.92     31.60 o
   1  16   7       68.38       80.23     12.53 o
   2  16   7       54.83       62.71     17.65 o
   3  16   7       69.21       73.16     17.35 o
   4  16   7       16.43       33.33     14.99 o
   1  17   7        6.59        6.21     16.07 o
   2  17   7       44.69       64.19     17.94 o
   3  17   7       22.31       19.33     15.09 o
  -3 -16   8       32.91       13.21     15.78 o
  -2 -16   8      126.09      166.93     23.47 o
  -1 -16   8        6.83        5.87     11.20 o
  -4 -15   8        0.91        0.49     13.41 o
  -3 -15   8       56.11       63.50     17.75 o
  -2 -15   8       58.12       78.68     18.54 o
  -1 -15   8        2.53       -9.70      9.70 o
   0 -15   8       49.32       26.26     11.08 o
   1 -15   8       29.35       63.50     18.34 o
  -5 -14   8       37.83       67.54     16.27 o
  -4 -14   8        5.17      -12.03     12.03 o
  -3 -14   8      100.77      103.53     18.14 o
  -2 -14   8       28.56       40.03     15.58 o
  -1 -14   8       89.65      114.59     20.80 o
   0 -14   8      156.49      187.13     15.23 o
   1 -14   8        8.11        2.19     10.41 o
   2 -14   8       33.42       34.31     16.37 o
  -6 -13   8        1.77       -7.20     11.63 o
  -5 -13   8        0.39        0.79     12.62 o
  -4 -13   8        1.96        9.47     12.72 o
  -3 -13   8      133.41      118.00     12.25 o
  -2 -13   8       59.25       63.78      7.61 o
  -1 -13   8      180.69      170.94     19.23 o
   0 -13   8      198.51      223.63     15.40 o
   1 -13   8       22.79       21.40     10.12 o
   2 -13   8      110.77       96.46     13.46 o
   3 -13   8        4.88       17.85     15.18 o
  -6 -12   8       44.89       51.55     10.05 o
  -5 -12   8        8.18       -5.58      7.82 o
  -4 -12   8      220.93      266.66     17.12 o
  -3 -12   8       50.46       51.31      6.90 o
  -2 -12   8       59.39       79.03      5.98 o
  -1 -12   8      103.87      109.87      9.77 o
   0 -12   8       49.44       35.17     11.35 o
   1 -12   8      130.32      126.93     12.97 o
   2 -12   8      110.77      134.04     18.14 o
   3 -12   8        8.12       29.41     11.35 o
   4 -12   8       26.79       34.02     13.90 o
  -6 -11   8       29.25       29.90     11.19 o
  -5 -11   8       17.94        3.70      7.51 o
  -4 -11   8      133.44      132.12      8.28 o
  -3 -11   8      100.46      106.36      7.08 o
  -2 -11   8      571.20      490.95     11.18 o
  -1 -11   8      772.20      776.37     21.24 o
   0 -11   8       32.38       29.65      7.13 o
   1 -11   8      303.75      297.72     13.70 o
   2 -11   8       44.01       32.60      7.32 o
   3 -11   8       12.69       14.57     10.01 o
   4 -11   8        7.57        2.84      9.73 o
  -7 -10   8        2.51       -6.95      6.95 o
  -6 -10   8       19.23       24.62      8.05 o
  -5 -10   8        0.23       -3.19      6.14 o
  -4 -10   8      195.39      190.88      9.12 o
  -3 -10   8        0.59       -1.24      3.46 o
  -2 -10   8      160.58      151.21      5.81 o
  -1 -10   8      394.66      397.07     11.24 o
   0 -10   8       61.28       95.02     10.24 o
   1 -10   8      555.14      541.90     15.03 o
   2 -10   8        0.48       -1.30      6.19 o
   3 -10   8      130.75      137.88      9.34 o
   4 -10   8       45.26       59.76     11.72 o
   5 -10   8        2.55       -8.71      8.71 o
  -7  -9   8       26.06       28.03     10.11 o
  -6  -9   8       62.11       75.10      9.21 o
  -5  -9   8      230.78      244.59     23.61 o
  -4  -9   8      288.46      307.94     10.44 o
  -3  -9   8      285.90      294.38      7.25 o
  -2  -9   8      447.28      486.02      8.72 o
  -1  -9   8       62.26       49.60      3.96 o
   0  -9   8      895.18      926.70     14.65 o
   1  -9   8      727.45      716.51     17.38 o
   2  -9   8       87.50       81.72      6.11 o
   3  -9   8       18.27       14.22      7.56 o
   4  -9   8      112.27      116.06      9.08 o
   5  -9   8        0.03       -4.49      5.79 o
  -7  -8   8        2.93       -7.49      7.49 o
  -6  -8   8        3.28        9.99      6.71 o
  -5  -8   8       51.99       49.43      8.51 o
  -4  -8   8        5.43        2.60      3.57 o
  -3  -8   8        3.73        8.28      3.26 o
  -2  -8   8     1874.36     1772.86     19.90 o
  -1  -8   8      147.98      154.16      6.00 o
   0  -8   8     2149.67     2043.38     25.20 o
   1  -8   8      631.07      661.20     11.09 o
   2  -8   8        8.62       11.21      3.83 o
   3  -8   8      456.27      444.57     12.45 o
   4  -8   8       67.24       73.94      6.88 o
   5  -8   8       39.30       38.44      7.65 o
   6  -8   8        7.99       12.92      7.54 o
  -7  -7   8        5.22        6.36      6.47 o
  -6  -7   8      116.66      127.83      7.77 o
  -5  -7   8      438.29      436.04     14.33 o
  -4  -7   8        2.80       -2.37      2.37 o
  -3  -7   8     1057.60     1137.69     13.89 o
  -2  -7   8        2.28       -0.72      2.45 o
  -1  -7   8       15.58       14.24      2.52 o
   0  -7   8      319.11      324.68     11.27 o
   1  -7   8      227.00      228.88      5.91 o
   2  -7   8     1137.15     1063.66     15.59 o
   3  -7   8     1113.28     1149.21     18.69 o
   4  -7   8       10.85        8.03      4.27 o
   5  -7   8      113.13      114.49      8.94 o
   6  -7   8        5.69        6.30      6.05 o
  -7  -6   8        4.17       -2.51      5.88 o
  -6  -6   8       79.32       70.23      7.53 o
  -5  -6   8      403.62      426.65     11.56 o
  -4  -6   8      412.04      400.74      8.73 o
  -3  -6   8     2724.50     2649.40     27.12 o
  -2  -6   8      955.64      971.63     12.01 o
  -1  -6   8     5835.65     5716.34     49.15 o
   0  -6   8      832.40      838.68     10.33 o
   1  -6   8     1187.08     1110.06     13.48 o
   2  -6   8      330.28      340.74      7.35 o
   3  -6   8      216.34      231.25      7.14 o
   4  -6   8       16.70       13.70      3.64 o
   5  -6   8       91.69       97.16      7.35 o
   6  -6   8       14.49        5.61      5.44 o
  -7  -5   8       17.14        8.71     10.55 o
  -6  -5   8        4.23        8.97      4.57 o
  -5  -5   8       62.19       75.77      5.01 o
  -4  -5   8      376.14      327.40      8.41 o
  -3  -5   8      109.94      121.56      3.57 o
  -2  -5   8     1484.76     1547.66     16.80 o
  -1  -5   8     2431.69     2549.61     24.27 o
   0  -5   8     2706.21     2606.14     24.98 o
   1  -5   8      148.59      146.61      9.02 o
   2  -5   8     2659.21     2510.50     24.66 o
   3  -5   8        0.61        4.35      2.88 o
   4  -5   8      629.90      610.20     10.78 o
   5  -5   8       26.96       32.84      4.91 o
   6  -5   8        5.85       12.84      5.33 o
   7  -5   8        5.36        7.50      6.75 o
  -7  -4   8        9.20       -1.40      7.00 o
  -6  -4   8      113.13      126.82      6.64 o
  -5  -4   8       17.02       14.36      3.80 o
  -4  -4   8      784.30      827.78     19.34 o
  -3  -4   8      278.65      261.26      5.23 o
  -2  -4   8     5922.39     5959.01     53.57 o
  -1  -4   8      453.22      480.81      6.45 o
   0  -4   8       22.97       37.92      2.05 o
   1  -4   8       38.31       42.42      2.64 o
   2  -4   8      944.57      971.81     11.05 o
   3  -4   8      470.38      492.39      7.61 o
   4  -4   8       57.54       61.88      3.65 o
   5  -4   8       80.89       79.05      5.30 o
   6  -4   8       28.42       32.27      4.81 o
   7  -4   8       13.02       23.87      5.54 o
  -7  -3   8        0.23       -3.92      3.92 o
  -6  -3   8       39.69       38.75      4.05 o
  -5  -3   8      213.87      223.28      8.89 o
  -4  -3   8     1001.70      984.80     13.33 o
  -3  -3   8     1726.52     1565.12     17.61 o
  -2  -3   8     2875.51     3207.59     31.16 o
  -1  -3   8    14155.50    13930.28    122.24 o
   0  -3   8      653.29      597.86      7.14 o
   1  -3   8    10414.09    10288.95     94.77 o
   2  -3   8        3.11        6.48      2.75 o
   3  -3   8      451.34      375.23      6.06 o
   4  -3   8       91.87       99.53      3.80 o
   5  -3   8        3.65       -3.13      3.37 o
   6  -3   8       14.50       15.95      4.08 o
   7  -3   8       14.28        8.70      4.83 o
  -7  -2   8       29.78       35.42      4.95 o
  -6  -2   8        3.26       11.23      3.53 o
  -5  -2   8      418.71      397.78      9.00 o
  -4  -2   8      433.23      530.14     13.44 o
  -3  -2   8      566.09      482.45      6.92 o
  -2  -2   8      407.18      504.17      6.30 o
  -1  -2   8       90.94      113.04      2.71 o
   0  -2   8      418.14      413.52      5.71 o
   1  -2   8     8260.70     8662.44     72.29 o
   2  -2   8     3693.10     3906.89     35.56 o
   3  -2   8     5009.41     5019.93     50.56 o
   4  -2   8     2073.19     1988.63     23.50 o
   5  -2   8       20.41       31.83      3.30 o
   6  -2   8       97.72       95.63      5.09 o
   7  -2   8        4.12        1.03      4.38 o
  -7  -1   8       30.80       31.92      4.97 o
  -6  -1   8       24.23       32.52      4.10 o
  -5  -1   8      673.93      615.97     12.74 o
  -4  -1   8     1141.23     1094.21     13.29 o
  -3  -1   8     1567.02     1547.23     16.12 o
  -2  -1   8     4850.73     4159.29     37.77 o
  -1  -1   8     1220.62     1261.11     14.61 o
   0  -1   8    14522.03    14779.11    136.07 o
   1  -1   8      945.71     1044.97     10.54 o
   2  -1   8     3266.64     3419.93     31.06 o
   3  -1   8      138.99      125.05      3.91 o
   4  -1   8       47.07       47.22      2.68 o
   5  -1   8       18.84       22.28      2.58 o
   6  -1   8      175.37      187.97      6.31 o
   7  -1   8        0.94       -2.95      2.95 o
  -7   0   8        6.19       15.74      4.94 o
  -6   0   8       37.00       32.23      4.18 o
  -5   0   8        9.48        7.00      3.09 o
  -4   0   8      203.31      241.76     14.37 o
  -3   0   8      105.20      127.80      3.64 o
  -2   0   8    12203.46    13105.46    114.64 o
  -1   0   8     1326.04     1265.06     11.38 o
   0   0   8    12710.38    13073.85    109.38 o
   1   0   8    11392.19    11919.75    100.51 o
   2   0   8    13720.04    14309.92    119.62 o
   3   0   8     2070.65     1971.71     19.69 o
   4   0   8      790.69      783.68      9.77 o
   5   0   8      845.76      785.32     11.32 o
   6   0   8        5.10        2.48      2.37 o
   7   0   8       40.38       39.37      4.68 o
   8   0   8        0.96       -0.26      5.28 o
  -7   1   8        1.31        4.80      4.73 o
  -6   1   8      131.42      122.42      8.01 o
  -5   1   8      371.74      406.48     13.03 o
  -4   1   8     1059.55     1073.36     16.38 o
  -3   1   8     3849.60     3875.21     42.13 o
  -2   1   8     2138.67     2445.77     23.94 o
  -1   1   8     2527.89     2711.45     23.68 o
   0   1   8     1781.02     1919.13     17.19 o
   1   1   8      894.77      940.26      9.86 o
   2   1   8      145.94      157.74      3.00 o
   3   1   8     3053.91     2959.21     28.92 o
   4   1   8      236.06      240.18      6.26 o
   5   1   8      756.51      719.50     15.51 o
   6   1   8       66.94       51.38      9.32 o
   7   1   8       12.52       16.59      5.16 o
   8   1   8        5.58       -5.05      5.05 o
  -7   2   8        0.01        3.20      7.25 o
  -6   2   8        1.77       -0.49      4.66 o
  -5   2   8      552.58      545.29     12.21 o
  -4   2   8        9.62       11.02      3.12 o
  -3   2   8     5003.83     4753.77     47.76 o
  -2   2   8      391.43      359.70      5.46 o
  -1   2   8    16103.36    16019.93    132.39 o
   0   2   8     5481.97     5452.97     47.98 o
   1   2   8    11443.84    12045.90    106.02 o
   2   2   8     4783.57     5215.08     72.08 o
   3   2   8      512.03      538.25      7.12 o
   4   2   8      402.18      378.27      6.84 o
   5   2   8       56.68       47.35      4.46 o
   6   2   8        6.58       15.69      5.67 o
   7   2   8        6.28        7.39     13.80 o
   8   2   8       12.07        2.27     17.55 o
  -7   3   8        8.15        2.60     15.18 o
  -6   3   8       77.62       86.19      7.97 o
  -5   3   8       72.18       62.85      6.15 o
  -4   3   8      615.95      607.92      9.99 o
  -3   3   8      182.55      169.16      4.56 o
  -2   3   8        1.01       -2.75      2.75 o
  -1   3   8      629.06      697.46      8.45 o
   0   3   8     3730.99     3558.68     32.10 o
   1   3   8      127.90      125.40      2.70 o
   2   3   8     9516.62     9435.09     91.74 o
   3   3   8      101.05      135.67      6.79 o
   4   3   8     1781.02     1721.29     24.29 o
   5   3   8      142.79      131.06      5.57 o
   6   3   8      171.56      222.54     22.87 o
   7   3   8       37.06       21.79     16.86 o
   8   3   8        0.01       14.00     18.04 o
  -7   4   8        1.23        4.03      7.79 o
  -6   4   8       86.90       80.66      9.13 o
  -5   4   8       46.09       26.66      5.33 o
  -4   4   8     1281.52     1259.04     16.63 o
  -3   4   8       18.20       14.65      3.25 o
  -2   4   8     3228.64     3160.65     32.88 o
  -1   4   8     3657.99     3780.40     36.44 o
   0   4   8     3069.07     3255.22     31.49 o
   1   4   8      867.21      900.45      9.56 o
   2   4   8       59.56       87.13      2.58 o
   3   4   8      107.58       87.34      4.36 o
   4   4   8      550.44      522.13      8.33 o
   5   4   8      213.08      230.94      7.51 o
   6   4   8       53.79       69.01      5.82 o
   7   4   8       13.32       34.41     17.55 o
   8   4   8        2.31       11.93     18.54 o
  -6   5   8        0.70        1.09      6.90 o
  -5   5   8       25.79       14.96      4.27 o
  -4   5   8       84.99       89.62      4.76 o
  -3   5   8      387.90      394.15      7.32 o
  -2   5   8      411.15      393.09      6.77 o
  -1   5   8     2528.83     2266.41     24.71 o
   0   5   8     1662.46     1749.96     18.36 o
   1   5   8     5614.11     5235.04     46.96 o
   2   5   8      555.33      688.34      8.09 o
   3   5   8     3998.64     3839.99     51.00 o
   4   5   8      401.86      398.60      9.01 o
   5   5   8       71.85       69.53      3.38 o
   6   5   8       49.35       47.17      5.90 o
   7   5   8        0.15       -0.59     14.49 o
   8   5   8        0.03       -8.58     15.09 o
  -6   6   8        0.44       -7.69      7.69 o
  -5   6   8      179.08      198.61     10.96 o
  -4   6   8       41.78       61.78      4.68 o
  -3   6   8      971.86      897.40     16.01 o
  -2   6   8      366.63      376.13     14.80 o
  -1   6   8       45.51       61.62      3.28 o
   0   6   8      197.19      235.86      5.34 o
   1   6   8      125.87      126.96      3.79 o
   2   6   8      617.82      560.91      7.34 o
   3   6   8      303.24      240.62      4.86 o
   4   6   8     1110.83     1096.03     15.33 o
   5   6   8       62.52       59.53      5.01 o
   6   6   8      322.00      326.08      8.03 o
   7   6   8       23.75       14.79     14.49 o
   8   6   8        0.09        9.07     16.96 o
  -6   7   8        2.19       -8.87      8.87 o
  -5   7   8       47.80       43.88     12.18 o
  -4   7   8      136.48      159.07      6.99 o
  -3   7   8      189.08      173.53      7.58 o
  -2   7   8     2905.69     2838.50     33.17 o
  -1   7   8       61.47       50.08      4.42 o
   0   7   8     6248.20     6168.41     55.95 o
   1   7   8      479.90      508.02      9.28 o
   2   7   8     1796.30     1769.30     19.21 o
   3   7   8      374.75      376.95      6.88 o
   4   7   8       29.14       32.26      3.48 o
   5   7   8       51.18       33.90      3.54 o
   6   7   8       50.75       60.77      4.51 o
   7   7   8        0.09       -3.74      3.74 o
   8   7   8        6.40       23.76     19.62 o
  -6   8   8        5.97       -7.09      8.16 o
  -5   8   8       13.69        8.48      8.15 o
  -4   8   8       43.11       29.29      5.36 o
  -3   8   8      116.31      132.45      7.79 o
  -2   8   8       23.03       30.85      3.64 o
  -1   8   8       58.81       43.61      3.52 o
   0   8   8     3907.20     4014.05     44.38 o
   1   8   8     1428.26     1323.23     16.57 o
   2   8   8      200.74      164.31      5.02 o
   3   8   8     2013.33     1998.43     22.84 o
   4   8   8      228.17      199.72      7.23 o
   5   8   8      145.80      137.87      6.52 o
   6   8   8        6.52       -0.14      4.67 o
   7   8   8       40.77       52.91      4.88 o
   8   8   8       21.36       33.62      8.09 o
  -5   9   8       16.91       29.08      9.23 o
  -4   9   8       64.86       65.61      8.45 o
  -3   9   8      422.44      424.91     14.10 o
  -2   9   8       13.33        6.25      4.58 o
  -1   9   8      626.68      613.04     11.28 o
   0   9   8      187.27      164.43      9.82 o
   1   9   8       81.37       88.78      4.46 o
   2   9   8      205.63      201.34      5.73 o
   3   9   8      770.43      751.58     11.27 o
   4   9   8        1.79        0.94      2.51 o
   5   9   8      774.79      768.77     25.55 o
   6   9   8       13.05       23.38      5.60 o
   7   9   8       62.34       80.19      8.37 o
  -5  10   8        4.95       19.42     13.51 o
  -4  10   8        1.03       -7.00     11.14 o
  -3  10   8      219.34      217.44     11.72 o
  -2  10   8       13.99       11.44      5.07 o
  -1  10   8     1316.62     1323.86     22.76 o
   0  10   8       43.47       41.20      4.25 o
   1  10   8     1360.81     1423.41     18.60 o
   2  10   8     3347.86     3218.07     36.24 o
   3  10   8        0.53       -2.88      2.88 o
   4  10   8      367.67      366.30      8.84 o
   5  10   8       24.73       25.49      5.90 o
   6  10   8        0.18       -4.55      4.55 o
   7  10   8        0.35       11.41      6.23 o
  -4  11   8       76.86       67.34     16.07 o
  -3  11   8       20.36       19.47      8.88 o
  -2  11   8      122.60      125.99      9.89 o
  -1  11   8      200.91      190.47     13.80 o
   0  11   8      521.75      496.97     14.29 o
   1  11   8      556.62      531.76     13.77 o
   2  11   8      446.71      487.22     11.27 o
   3  11   8       43.15       38.21      4.70 o
   4  11   8      548.84      599.19     13.50 o
   5  11   8       12.12        7.01      6.85 o
   6  11   8       33.44       36.03      7.49 o
   7  11   8       41.71       42.07      7.87 o
  -4  12   8       66.18      111.81     19.52 o
  -3  12   8       12.61       -6.31     12.62 o
  -2  12   8      204.64      216.94     15.07 o
  -1  12   8      461.18      421.71     13.78 o
   0  12   8       37.18       26.63      6.22 o
   1  12   8      520.47      550.31     24.31 o
   2  12   8      100.66      101.52      6.96 o
   3  12   8      195.88      175.89      8.92 o
   4  12   8      128.43      124.92     10.13 o
   5  12   8        3.37       -2.86      6.90 o
   6  12   8       55.01       49.58      8.75 o
   7  12   8        3.72        6.04      7.44 o
  -3  13   8        0.64       24.55     15.78 o
  -2  13   8       95.55       74.74     17.25 o
  -1  13   8      140.74      155.64     13.74 o
   0  13   8      204.06      207.29     15.23 o
   1  13   8      723.57      773.78     18.98 o
   2  13   8       96.49       87.88      7.40 o
   3  13   8      270.92      282.48     11.77 o
   4  13   8       86.20       82.30      8.81 o
   5  13   8       45.83       55.07      9.37 o
   6  13   8       23.91       11.56      7.91 o
  -3  14   8       37.42       44.57     17.55 o
  -2  14   8      110.01       87.55     19.33 o
  -1  14   8        0.04        2.94      9.46 o
   0  14   8      222.30      228.89     16.10 o
   1  14   8      108.61      112.14     12.58 o
   2  14   8       54.59       44.60     10.29 o
   3  14   8       52.88       69.33     19.28 o
   4  14   8       46.09       49.94     15.78 o
   5  14   8       12.27       14.68      8.69 o
   6  14   8       34.02       38.76     14.59 o
  -2  15   8       59.12       62.71     19.23 o
  -1  15   8       11.14       14.94     14.30 o
   0  15   8      264.72      301.35     18.09 o
   1  15   8       14.56        8.15      9.10 o
   2  15   8      141.68      159.04     21.20 o
   3  15   8      142.89      152.93     19.92 o
   4  15   8        1.60       -6.61     12.42 o
   5  15   8       14.74       10.35     12.42 o
  -1  16   8       19.97        1.97     16.07 o
   0  16   8      160.37      169.60     16.04 o
   1  16   8       37.92       33.41     11.36 o
   2  16   8      167.05      187.93     23.07 o
   3  16   8       59.50       57.78     16.66 o
   4  16   8       28.73       53.34     15.87 o
   1  17   8       90.68       99.88     20.61 o
   2  17   8       74.01       95.25     19.92 o
   3  17   8        2.20      -13.51     13.51 o
  -2 -16   9       90.80      126.90     21.89 o
  -1 -16   9       27.39       24.90     15.63 o
  -4 -15   9        0.12        0.69     13.21 o
  -3 -15   9       56.06       78.58     18.24 o
  -2 -15   9       23.48       13.71     15.09 o
  -1 -15   9       45.26       48.36     12.05 o
   0 -15   9       62.54       51.86     12.40 o
   1 -15   9        0.87      -11.14     14.10 o
  -5 -14   9        3.52        6.31     13.51 o
  -4 -14   9       14.61       14.20     13.80 o
  -3 -14   9       69.37       88.94     18.04 o
  -2 -14   9        1.13       -6.61     13.01 o
  -1 -14   9       97.18      108.55     22.23 o
   0 -14   9       61.58       63.21     15.13 o
   1 -14   9       92.93       97.01     15.87 o
   2 -14   9       91.36       97.61     19.72 o
  -5 -13   9       16.56       -1.77     12.52 o
  -4 -13   9       63.42       56.50     15.09 o
  -3 -13   9       16.45       26.42     14.20 o
  -2 -13   9       85.26       82.71     15.34 o
  -1 -13   9      223.24      250.34     16.17 o
   0 -13   9        2.52       -4.85      9.15 o
   1 -13   9       59.64       58.97     11.54 o
   2 -13   9       24.84        8.44     14.54 o
   3 -13   9        4.54       12.26     11.22 o
  -6 -12   9        0.22       -8.13      8.13 o
  -5 -12   9       18.80       17.48     13.71 o
  -4 -12   9       27.28       35.24      9.74 o
  -3 -12   9       13.82       17.31      6.89 o
  -2 -12   9       58.94       68.37      6.80 o
  -1 -12   9      264.80      282.14     13.79 o
   0 -12   9        0.64       12.80      9.23 o
   1 -12   9      218.08      250.74     16.37 o
   2 -12   9       42.87       56.10     12.81 o
   3 -12   9       25.98       43.98     11.41 o
   4 -12   9       20.54       11.24     15.78 o
  -6 -11   9        5.88       18.00      8.59 o
  -5 -11   9       14.74        2.42      7.84 o
  -4 -11   9       68.90       86.19      8.17 o
  -3 -11   9        0.33       -5.12      5.12 o
  -2 -11   9      538.33      603.82     14.37 o
  -1 -11   9      213.27      180.58     11.05 o
   0 -11   9      319.19      322.97     14.25 o
   1 -11   9      166.63      161.22     10.97 o
   2 -11   9       11.11       12.77     13.42 o
   3 -11   9       76.63       97.68     13.19 o
   4 -11   9       11.19       17.81     10.50 o
  -7 -10   9        5.15       -3.88      7.74 o
  -6 -10   9        0.50       -2.40     11.19 o
  -5 -10   9       13.69        6.60      7.74 o
  -4 -10   9      177.04      180.40      8.97 o
  -3 -10   9       32.11       25.30      4.82 o
  -2 -10   9      820.36      754.90     14.43 o
  -1 -10   9       13.61       27.77      5.74 o
   0 -10   9     1194.70     1214.12     29.80 o
   1 -10   9      414.02      439.68     28.89 o
   2 -10   9      140.44      146.02      8.21 o
   3 -10   9      180.00      190.62     10.44 o
   4 -10   9        1.09        3.99      8.05 o
   5 -10   9        0.73       -3.17     14.20 o
  -7  -9   9       12.70       15.68      9.96 o
  -6  -9   9       33.61       38.54      8.29 o
  -5  -9   9      248.65      287.73     19.37 o
  -4  -9   9       35.99       46.44      5.74 o
  -3  -9   9       44.65       55.77      4.68 o
  -2  -9   9       38.67       33.40      4.11 o
  -1  -9   9        7.00        2.90      4.12 o
   0  -9   9      831.65      812.28     15.95 o
   1  -9   9      305.08      318.77     10.10 o
   2  -9   9      613.15      552.62     13.34 o
   3  -9   9      343.35      351.04     11.88 o
   4  -9   9        5.01        8.44      5.58 o
   5  -9   9       27.25       45.33      7.37 o
  -7  -8   9        0.36       12.18      7.14 o
  -6  -8   9       55.13       40.04     10.60 o
  -5  -8   9      158.26      165.93      9.03 o
  -4  -8   9       24.65        9.13      3.94 o
  -3  -8   9     2109.82     2054.48     25.73 o
  -2  -8   9       90.39      121.60      5.17 o
  -1  -8   9     1397.74     1374.15     17.38 o
   0  -8   9      644.24      659.79     13.21 o
   1  -8   9     1671.64     1669.94     20.82 o
   2  -8   9       37.66       35.91      4.64 o
   3  -8   9        5.72        9.38      5.14 o
   4  -8   9        2.80        3.50      4.38 o
   5  -8   9       56.29       73.14      7.84 o
   6  -8   9        3.62        3.65     12.03 o
  -7  -7   9        9.35        7.96      6.87 o
  -6  -7   9       21.83       24.03      5.57 o
  -5  -7   9       47.56       42.53      5.95 o
  -4  -7   9      117.38      115.64      7.28 o
  -3  -7   9      759.81      718.91     10.74 o
  -2  -7   9      509.31      468.19      9.70 o
  -1  -7   9      356.31      328.94      6.43 o
   0  -7   9     2704.35     2659.79     26.43 o
   1  -7   9      226.64      234.37      9.61 o
   2  -7   9      241.41      243.58      7.22 o
   3  -7   9        0.37        3.53      4.47 o
   4  -7   9      202.87      215.14      8.04 o
   5  -7   9       63.67       64.82      7.20 o
   6  -7   9        0.83        1.50      5.85 o
  -7  -6   9       23.93       11.63      6.59 o
  -6  -6   9      113.65      151.43     10.24 o
  -5  -6   9       90.89       85.43      7.57 o
  -4  -6   9      884.15      957.12     13.55 o
  -3  -6   9      323.87      311.51      6.21 o
  -2  -6   9     1148.64     1185.92     14.05 o
  -1  -6   9      370.58      369.55      6.39 o
   0  -6   9      195.88      194.62      4.85 o
   1  -6   9        0.99        1.58      2.49 o
   2  -6   9      337.49      337.87      7.88 o
   3  -6   9      472.14      481.10      9.77 o
   4  -6   9       75.23       89.37      5.02 o
   5  -6   9       47.58       58.94      6.73 o
   6  -6   9        2.81        4.15      5.64 o
  -7  -5   9        3.16       -3.03      5.90 o
  -6  -5   9        0.48       -4.47      5.53 o
  -5  -5   9       65.70       66.59      8.86 o
  -4  -5   9       55.31       50.12      4.40 o
  -3  -5   9      920.85      884.17     11.37 o
  -2  -5   9     1457.56     1453.65     16.08 o
  -1  -5   9     8795.10     8674.04     80.78 o
   0  -5   9       17.74       28.05      2.33 o
   1  -5   9     5013.05     4919.76     47.34 o
   2  -5   9      314.81      319.25      6.24 o
   3  -5   9      185.35      175.01      5.53 o
   4  -5   9      116.90      121.33      5.21 o
   5  -5   9        1.94       -4.50      4.50 o
   6  -5   9       14.62       14.91      5.36 o
  -7  -4   9       51.47       48.33     13.11 o
  -6  -4   9        5.50        5.06      4.40 o
  -5  -4   9      654.91      637.93     12.52 o
  -4  -4   9        3.99        7.25      3.07 o
  -3  -4   9        7.58       -1.84      2.09 o
  -2  -4   9       37.95       49.47      2.42 o
  -1  -4   9       34.28       30.32      3.02 o
   0  -4   9      130.11      138.00      3.52 o
   1  -4   9     3434.92     3578.70     33.16 o
   2  -4   9      691.55      651.66      8.76 o
   3  -4   9      290.75      318.50      6.17 o
   4  -4   9      845.60      803.18     12.43 o
   5  -4   9        0.70        1.19      3.78 o
   6  -4   9       69.95       76.89      6.46 o
   7  -4   9        0.95       -2.75      5.02 o
  -7  -3   9       24.41       34.84      6.42 o
  -6  -3   9       33.41       57.16      4.65 o
  -5  -3   9      203.56      215.30      6.34 o
  -4  -3   9      970.43      923.01     12.91 o
  -3  -3   9      273.30      249.29      5.31 o
  -2  -3   9     7214.93     7248.71     68.03 o
  -1  -3   9     1695.82     1849.12     18.11 o
   0  -3   9    11277.88    11334.01    110.20 o
   1  -3   9      435.02      435.64      6.90 o
   2  -3   9      216.66      199.09      4.30 o
   3  -3   9        9.28        2.28      2.19 o
   4  -3   9      478.46      534.85      8.45 o
   5  -3   9        7.18        7.33      3.62 o
   6  -3   9       88.84       99.74      5.68 o
   7  -3   9        3.88        1.34      4.62 o
  -7  -2   9        3.15        3.08      4.33 o
  -6  -2   9       29.56       29.61      4.38 o
  -5  -2   9       35.68       29.73      3.41 o
  -4  -2   9       74.89      130.44      7.23 o
  -3  -2   9      113.63      122.15      6.15 o
  -2  -2   9     5933.83     6303.59     56.55 o
  -1  -2   9     5431.98     5540.32     52.11 o
   0  -2   9     6188.95     6128.04     56.83 o
   1  -2   9     2179.90     1913.06     17.46 o
   2  -2   9     2756.12     2618.13     24.66 o
   3  -2   9     4156.10     4079.01     45.11 o
   4  -2   9       90.68       89.20      4.22 o
   5  -2   9      264.78      262.04      6.67 o
   6  -2   9        5.95        4.44      3.60 o
   7  -2   9        0.01       -2.62      4.69 o
  -7  -1   9       18.74       24.31      5.03 o
  -6  -1   9      225.33      208.00      7.74 o
  -5  -1   9      465.96      498.85      9.49 o
  -4  -1   9      954.10      977.45     13.32 o
  -3  -1   9     2856.58     3001.12     29.73 o
  -2  -1   9     2820.74     2859.33     26.69 o
  -1  -1   9     4007.70     4287.60     39.12 o
   0  -1   9      457.10      431.42      5.71 o
   1  -1   9     1525.53     1626.72     15.16 o
   2  -1   9       41.36       39.48      2.44 o
   3  -1   9     1185.03     1137.96     13.31 o
   4  -1   9      165.66      154.67      4.78 o
   5  -1   9      274.38      286.67      7.33 o
   6  -1   9       12.07        5.55      3.23 o
   7  -1   9        8.40       12.10      3.58 o
  -7   0   9        0.58        0.92      4.65 o
  -6   0   9        2.30       -0.85      6.89 o
  -5   0   9      121.45      133.29      5.64 o
  -4   0   9      141.13      128.41      5.32 o
  -3   0   9     2580.45     2353.78     26.70 o
  -2   0   9     1226.95     1037.03     10.87 o
  -1   0   9    13200.17    13511.14    109.83 o
   0   0   9     7705.18     7874.02     66.57 o
   1   0   9     3558.51     3503.11     30.68 o
   2   0   9     2551.59     2548.61     22.78 o
   3   0   9      460.84      385.75      5.96 o
   4   0   9      116.73      106.23      3.25 o
   5   0   9      170.72      177.23      4.58 o
   6   0   9       56.00       44.19      4.02 o
   7   0   9       64.67       61.07      4.13 o
  -7   1   9       33.07       25.89      7.30 o
  -6   1   9      124.18      147.32      8.00 o
  -5   1   9       83.81       85.86      4.75 o
  -4   1   9      173.60      174.17      6.03 o
  -3   1   9        4.77       11.38      3.37 o
  -2   1   9      998.17     1137.26     12.34 o
  -1   1   9      433.53      408.23      5.97 o
   0   1   9     4382.32     4440.75     37.85 o
   1   1   9     1382.03     1592.22     15.67 o
   2   1   9     5096.24     5100.74     53.54 o
   3   1   9      104.22       85.59      2.61 o
   4   1   9     2355.16     2251.26     22.77 o
   5   1   9      258.47      232.36      5.89 o
   6   1   9       64.47       71.23      3.42 o
   7   1   9       13.02       14.05      8.50 o
   8   1   9        1.50       -2.79      5.58 o
  -7   2   9       19.15       16.86      7.18 o
  -6   2   9       40.25       61.84      6.20 o
  -5   2   9        8.84       19.54      4.44 o
  -4   2   9      438.15      442.59      9.80 o
  -3   2   9     1397.92     1454.24     20.18 o
  -2   2   9    10465.46    10347.20     95.62 o
  -1   2   9     1014.74     1027.55     10.79 o
   0   2   9     4344.73     4392.47     37.54 o
   1   2   9      697.69      746.49      8.19 o
   2   2   9      531.24      722.62      9.80 o
   3   2   9      385.70      431.61      6.30 o
   4   2   9        8.02        3.37      1.83 o
   5   2   9      308.82      325.66      9.29 o
   6   2   9       64.72       82.64      6.78 o
   7   2   9       10.64       24.75     16.17 o
   8   2   9        0.31      -15.09     15.09 o
  -7   3   9        0.43        1.70      7.49 o
  -6   3   9        0.13       -6.24      6.24 o
  -5   3   9       12.09       -1.02      4.82 o
  -4   3   9      941.21      941.51     12.92 o
  -3   3   9       76.26       83.74      3.39 o
  -2   3   9     1301.63     1395.95     15.15 o
  -1   3   9    13944.58    14070.04    128.67 o
   0   3   9       21.97       31.65      1.94 o
   1   3   9    22236.36    23004.81    192.32 o
   2   3   9      156.15      177.70      3.71 o
   3   3   9     5436.32     5326.90     59.00 o
   4   3   9      127.60      119.79      4.12 o
   5   3   9      207.85      187.35      6.91 o
   6   3   9        2.26        1.87      4.47 o
   7   3   9        0.62      -12.42     12.42 o
   8   3   9        0.03       -5.13     14.99 o
  -7   4   9       17.99       19.79      8.73 o
  -6   4   9        0.02       -7.59      7.59 o
  -5   4   9      571.52      555.16     15.62 o
  -4   4   9      104.17      116.36      5.08 o
  -3   4   9      800.94      759.47     12.91 o
  -2   4   9       82.49       59.26      4.18 o
  -1   4   9      497.51      510.15      7.26 o
   0   4   9       23.75       52.88      2.50 o
   1   4   9      413.96      566.23      6.65 o
   2   4   9     1349.66     1192.91     11.68 o
   3   4   9      429.28      423.87      6.12 o
   4   4   9     3399.58     3439.39     43.09 o
   5   4   9      104.90      107.80      4.84 o
   6   4   9      273.24      294.75     11.63 o
   7   4   9       17.02        5.52     15.68 o
   8   4   9        4.01       10.65     16.96 o
  -6   5   9        0.28       -1.75      6.79 o
  -5   5   9       88.85       87.25      6.61 o
  -4   5   9      259.59      263.33      7.81 o
  -3   5   9      670.64      623.58     10.78 o
  -2   5   9     7078.10     7295.15     72.67 o
  -1   5   9     1865.74     2025.66     22.55 o
   0   5   9     6133.30     5942.87     56.11 o
   1   5   9      164.32      201.34      4.77 o
   2   5   9      329.84      246.28      4.39 o
   3   5   9      144.55      154.78      3.70 o
   4   5   9       72.33       59.53      3.05 o
   5   5   9        0.08       -0.25      2.44 o
   6   5   9      125.12      139.23      9.83 o
   7   5   9       10.93        7.79     15.48 o
   8   5   9       10.72       13.61     18.04 o
  -6   6   9       10.76       11.38      7.91 o
  -5   6   9        6.11       15.86      7.74 o
  -4   6   9        6.67        6.02      4.45 o
  -3   6   9      147.85      151.65      6.44 o
  -2   6   9      149.73      149.36      5.18 o
  -1   6   9      385.98      394.16      7.35 o
   0   6   9     4152.67     4007.00     39.11 o
   1   6   9     5543.06     5780.17     52.05 o
   2   6   9     3172.20     2875.36     27.54 o
   3   6   9     2209.88     2099.89     23.30 o
   4   6   9       88.31       86.01      4.01 o
   5   6   9      682.54      660.48     11.09 o
   6   6   9       21.69       25.96      3.54 o
   7   6   9       26.01       27.06     10.40 o
   8   6   9        1.04       35.50     19.52 o
  -6   7   9       20.69       22.92      8.88 o
  -5   7   9       74.87      102.38     10.64 o
  -4   7   9       70.71       55.43      5.35 o
  -3   7   9      629.55      620.37     12.61 o
  -2   7   9        4.28        8.56      4.23 o
  -1   7   9     3727.57     3700.90     42.04 o
   0   7   9      253.95      246.24      5.80 o
   1   7   9       42.27       36.42      2.74 o
   2   7   9      105.59       97.02      3.62 o
   3   7   9     1593.94     1608.53     17.68 o
   4   7   9       55.70       57.78      4.09 o
   5   7   9      448.14      484.09      9.57 o
   6   7   9        2.11        7.17      3.57 o
   7   7   9       26.76       35.39      4.00 o
   8   7   9       21.18       19.23      6.52 o
  -6   8   9       11.06       22.87     13.21 o
  -5   8   9       36.96       56.59      9.93 o
  -4   8   9       31.46       27.78      5.65 o
  -3   8   9      897.98      865.45     21.68 o
  -2   8   9       27.57       34.23      5.52 o
  -1   8   9     1816.90     1758.75     22.77 o
   0   8   9     1039.42      997.56     13.99 o
   1   8   9     1897.10     1924.14     22.37 o
   2   8   9     4055.66     3982.62     39.99 o
   3   8   9        2.32       -2.65      2.65 o
   4   8   9     1039.60      984.17     15.79 o
   5   8   9        6.97        7.47      3.85 o
   6   8   9        5.96        5.36      4.00 o
   7   8   9        1.22       -1.43      3.69 o
  -5   9   9        4.21       -6.01     12.03 o
  -4   9   9      151.20      147.72     12.61 o
  -3   9   9        5.23        7.09      5.31 o
  -2   9   9      117.35      102.27      9.20 o
  -1   9   9      199.54      194.83      7.35 o
   0   9   9       13.57        6.82      3.04 o
   1   9   9      578.12      609.05     10.25 o
   2   9   9     1273.71     1259.60     16.64 o
   3   9   9       10.11        2.04      2.90 o
   4   9   9      504.87      499.11      9.68 o
   5   9   9      456.16      455.68     13.22 o
   6   9   9       51.57       64.44      5.93 o
   7   9   9        3.34        4.90      4.43 o
  -5  10   9       10.82        9.37     12.92 o
  -4  10   9      153.50      176.29     19.82 o
  -3  10   9       57.84       77.56      8.71 o
  -2  10   9      674.20      660.47     14.98 o
  -1  10   9     1130.65     1119.17     20.44 o
   0  10   9     1259.27     1252.62     18.16 o
   1  10   9      158.20      161.78      6.49 o
   2  10   9       86.43      125.58      5.44 o
   3  10   9       88.62       65.33      4.24 o
   4  10   9      135.70      135.45      5.77 o
   5  10   9       20.06        6.78      8.12 o
   6  10   9        4.68        3.99      6.10 o
   7  10   9       12.86       40.54      6.97 o
  -4  11   9        6.05       -6.70     12.13 o
  -3  11   9        9.12       -7.82      7.82 o
  -2  11   9      241.32      293.21     12.99 o
  -1  11   9       37.38       52.66      6.87 o
   0  11   9      104.20       89.27      7.40 o
   1  11   9      332.49      329.16     10.26 o
   2  11   9      714.82      694.18     12.94 o
   3  11   9      400.37      424.63     10.55 o
   4  11   9      152.86      161.17      7.62 o
   5  11   9       37.16       35.41      9.12 o
   6  11   9       49.07       28.83      7.28 o
   7  11   9       14.36       13.38      6.90 o
  -4  12   9       13.76        0.89     12.92 o
  -3  12   9       48.98       46.24     15.87 o
  -2  12   9      138.01      147.53     21.45 o
  -1  12   9        2.90        0.95      8.17 o
   0  12   9      164.13      143.26      8.83 o
   1  12   9      481.03      492.46     13.11 o
   2  12   9       35.76       50.17      5.81 o
   3  12   9      455.89      437.12     13.30 o
   4  12   9      162.56      176.23     10.17 o
   5  12   9        6.32        7.24      7.10 o
   6  12   9      118.97      129.85     11.15 o
   7  12   9        7.02        9.65      7.28 o
  -3  13   9       28.47       49.20     16.76 o
  -2  13   9       95.20      118.42     18.54 o
  -1  13   9        2.39       -0.18     21.10 o
   0  13   9      628.05      627.44     24.21 o
   1  13   9       50.21       35.45      6.83 o
   2  13   9      215.89      220.17     12.14 o
   3  13   9      310.93      292.94     11.88 o
   4  13   9       14.79        5.12      6.49 o
   5  13   9       68.85       65.60      9.81 o
   6  13   9       12.34       10.18      8.05 o
  -2  14   9       42.41       57.78     17.85 o
  -1  14   9       55.98       97.39     12.93 o
   0  14   9      299.85      306.50     17.98 o
   1  14   9       29.53       46.72     10.55 o
   2  14   9      170.84      193.27     14.07 o
   3  14   9      245.45      240.84     17.94 o
   4  14   9       32.45       35.77      9.75 o
   5  14   9       92.42      120.59     24.01 o
   6  14   9        0.76        3.57      8.05 o
  -2  15   9        1.28        2.86     15.68 o
  -1  15   9      114.06      108.30     13.63 o
   0  15   9      106.26      115.22     13.76 o
   1  15   9       21.99       24.37     10.55 o
   2  15   9      177.28      156.18     20.90 o
   3  15   9       12.35        1.08     13.31 o
   4  15   9      104.17       89.43     16.66 o
   5  15   9       34.82       48.12     15.18 o
  -1  16   9       52.99       54.62     18.63 o
   0  16   9        8.30        4.94     10.76 o
   1  16   9       49.55       65.63     12.64 o
   2  16   9      103.17      100.47     19.92 o
   3  16   9        0.08        8.87     14.69 o
   4  16   9       56.76       85.78     17.45 o
   1  17   9       96.89      115.26     21.20 o
   2  17   9       63.64       58.57     18.24 o
   3  17   9        1.22        1.58     14.40 o
  -4 -15  10       17.96       19.92     15.18 o
  -3 -15  10       17.17       17.35     15.68 o
  -2 -15  10        9.44       -0.30     14.49 o
  -1 -15  10       51.78       70.17      9.97 o
   0 -15  10        0.02      -10.21     10.21 o
   1 -15  10       33.28       21.20     16.86 o
  -5 -14  10       12.23       12.23     13.51 o
  -4 -14  10        4.71        4.63     13.80 o
  -3 -14  10        4.82       -4.93     13.71 o
  -2 -14  10       26.48       26.82     14.40 o
  -1 -14  10       93.67      122.15     19.87 o
   0 -14  10       15.55        3.13     10.80 o
   1 -14  10       34.56       36.86     12.03 o
   2 -14  10       42.18       52.93     13.67 o
  -5 -13  10       21.17       33.82     13.90 o
  -4 -13  10       73.45       75.53     15.87 o
  -3 -13  10       20.87        7.10     13.31 o
  -2 -13  10      159.68      166.66     11.11 o
  -1 -13  10       34.08       40.34     10.26 o
   0 -13  10       58.23       61.20     16.37 o
   1 -13  10      105.12      116.28     13.21 o
   2 -13  10       11.78        5.96     12.97 o
   3 -13  10       23.79       39.30     16.61 o
  -6 -12  10        0.02       -6.08      8.54 o
  -5 -12  10        0.37       -4.96      8.33 o
  -4 -12  10       44.41       58.27     14.30 o
  -3 -12  10       14.72       -0.02      8.09 o
  -2 -12  10      334.51      342.33     11.64 o
  -1 -12  10       27.96       49.62      9.51 o
   0 -12  10      317.01      317.53     18.06 o
   1 -12  10      198.46      208.68     15.16 o
   2 -12  10       13.23        3.03     11.06 o
   3 -12  10       36.32       52.93     12.25 o
  -6 -11  10       36.16       50.10     11.39 o
  -5 -11  10       53.59       49.19      9.91 o
  -4 -11  10        0.39       -1.60      5.81 o
  -3 -11  10       35.26       53.89      9.29 o
  -2 -11  10       41.91       38.28      5.81 o
  -1 -11  10        0.30        9.84     10.80 o
   0 -11  10      141.31      151.95     16.50 o
   1 -11  10       60.90       67.24      8.69 o
   2 -11  10       74.67       78.71     10.03 o
   3 -11  10      237.19      214.05     13.56 o
   4 -11  10       11.94       -0.84      9.86 o
  -6 -10  10       48.69       41.41     10.94 o
  -5 -10  10      147.33      169.77     13.31 o
  -4 -10  10        1.01        6.94      5.24 o
  -3 -10  10      216.95      222.38     10.02 o
  -2 -10  10      109.29      114.56      6.41 o
  -1 -10  10      749.39      712.91     19.59 o
   0 -10  10      185.02      215.44     11.85 o
   1 -10  10        1.91        9.43      5.60 o
   2 -10  10      284.46      290.05     11.09 o
   3 -10  10      118.94      115.11      9.93 o
   4 -10  10       16.02       23.14      8.44 o
   5 -10  10       11.30       -1.05      9.60 o
  -7  -9  10        7.31       14.11      7.67 o
  -6  -9  10        3.82        1.46      8.38 o
  -5  -9  10       42.09       70.40      9.39 o
  -4  -9  10       21.47       32.13      5.53 o
  -3  -9  10      635.72      571.75     11.74 o
  -2  -9  10      408.28      406.94      9.94 o
  -1  -9  10      402.18      354.24     10.40 o
   0  -9  10      682.26      676.97     14.57 o
   1  -9  10        4.69       13.23      4.70 o
   2  -9  10      470.49      510.95     13.10 o
   3  -9  10        8.69       10.76      6.79 o
   4  -9  10      159.18      161.15      7.96 o
   5  -9  10       15.89       14.31      8.01 o
  -7  -8  10        6.33       -7.23      9.96 o
  -6  -8  10       36.55       59.14      8.71 o
  -5  -8  10       13.76        8.17      7.08 o
  -4  -8  10      802.15      866.24     16.38 o
  -3  -8  10      443.22      478.46      9.48 o
  -2  -8  10     1040.29     1048.16     15.60 o
  -1  -8  10      426.55      431.08      7.99 o
   0  -8  10       31.17       35.25      3.70 o
   1  -8  10      135.94      125.57      6.32 o
   2  -8  10      104.04      102.58      5.99 o
   3  -8  10       33.98       28.71      5.62 o
   4  -8  10       15.68       25.49      5.94 o
   5  -8  10       29.33       35.88      8.95 o
  -7  -7  10        0.36       -3.52      6.52 o
  -6  -7  10        6.99        7.26      6.73 o
  -5  -7  10       30.81       32.68      5.82 o
  -4  -7  10        2.78        8.13      3.92 o
  -3  -7  10       22.32       25.89      3.45 o
  -2  -7  10      101.32       95.70      4.54 o
  -1  -7  10     3298.84     3403.20     34.28 o
   0  -7  10      187.70      156.60      4.71 o
   1  -7  10     2362.55     2421.92     27.60 o
   2  -7  10      216.45      184.50      6.46 o
   3  -7  10        3.89       10.46      4.79 o
   4  -7  10       24.97       31.28      4.84 o
   5  -7  10        6.25        6.65      5.88 o
   6  -7  10       10.68        7.55      6.03 o
  -7  -6  10       65.90       81.97     12.03 o
  -6  -6  10        1.18        0.46      6.40 o
  -5  -6  10       11.93       20.84      6.05 o
  -4  -6  10        2.68       10.10      2.76 o
  -3  -6  10        0.44       -2.24      2.24 o
  -2  -6  10      238.28      246.98      5.28 o
  -1  -6  10     1370.68     1361.35     16.78 o
   0  -6  10        0.50        3.78      2.30 o
   1  -6  10     1307.35     1319.26     15.59 o
   2  -6  10      776.66      817.78     12.82 o
   3  -6  10      288.00      288.64      7.81 o
   4  -6  10      330.23      339.18      9.25 o
   5  -6  10       29.75       34.73      6.21 o
   6  -6  10       18.79       21.94      6.46 o
  -7  -5  10        1.64       -5.99      5.99 o
  -6  -5  10       33.61       33.08      7.08 o
  -5  -5  10      339.81      325.11     10.32 o
  -4  -5  10     2250.44     2329.02     30.45 o
  -3  -5  10      932.07      929.88     12.08 o
  -2  -5  10     2539.63     2455.08     23.90 o
  -1  -5  10      674.91      687.45      8.88 o
   0  -5  10     1802.59     1627.57     16.51 o
   1  -5  10        0.25       -2.23      2.23 o
   2  -5  10       40.80       23.82      3.02 o
   3  -5  10      159.02      154.82      5.24 o
   4  -5  10      184.16      193.36      6.49 o
   5  -5  10        6.87        1.41      4.95 o
   6  -5  10       38.41       41.34      6.14 o
  -7  -4  10        7.73       -2.66      5.93 o
  -6  -4  10        3.36       -5.71      5.71 o
  -5  -4  10       88.44       83.94      5.92 o
  -4  -4  10       22.18       15.62      3.41 o
  -3  -4  10      174.55      155.72      4.58 o
  -2  -4  10     2648.55     2667.43     25.52 o
  -1  -4  10     1825.70     1879.94     18.79 o
   0  -4  10    11996.28    12328.63    102.42 o
   1  -4  10     2704.67     2746.19     26.20 o
   2  -4  10     2476.95     2485.92     24.17 o
   3  -4  10     1432.85     1400.32     16.74 o
   4  -4  10       29.01       42.32      3.77 o
   5  -4  10      140.25      137.78      6.50 o
   6  -4  10       13.04       10.19      5.35 o
   7  -4  10        0.60       -4.85      4.85 o
  -7  -3  10        8.86       13.98      4.76 o
  -6  -3  10      336.77      324.12     10.58 o
  -5  -3  10       61.41       74.93      4.40 o
  -4  -3  10      539.40      544.16     10.10 o
  -3  -3  10     1328.70     1415.78     32.71 o
  -2  -3  10      170.02      162.34      3.87 o
  -1  -3  10      690.09      636.90      8.19 o
   0  -3  10       10.98       15.16      2.10 o
   1  -3  10       56.24       57.54      2.39 o
   2  -3  10       96.94      112.27      5.68 o
   3  -3  10     1383.66     1328.26     17.08 o
   4  -3  10       41.45       42.67      3.19 o
   5  -3  10      220.27      239.78      7.83 o
   6  -3  10       15.18       13.35      4.13 o
   7  -3  10       17.87       26.61      4.62 o
  -7  -2  10        0.15       -3.96      4.19 o
  -6  -2  10        1.40       -4.19      4.19 o
  -5  -2  10      144.47      141.33      5.35 o
  -4  -2  10      195.43      203.60      5.61 o
  -3  -2  10     4423.56     4384.75     40.17 o
  -2  -2  10       13.29       -2.61      2.61 o
  -1  -2  10    10462.21    10696.23     98.85 o
   0  -2  10     4193.57     3918.67     39.69 o
   1  -2  10     6818.37     7261.66     64.46 o
   2  -2  10      540.65      411.41      5.67 o
   3  -2  10       60.43       62.99      3.35 o
   4  -2  10        0.44       -2.79      2.79 o
   5  -2  10       19.02       15.79      3.26 o
   6  -2  10        6.25        1.33      4.92 o
   7  -2  10        0.14       -1.02      3.96 o
  -7  -1  10        8.98       14.82      4.90 o
  -6  -1  10       46.28       61.18      5.89 o
  -5  -1  10      207.99      192.80      6.22 o
  -4  -1  10       67.72       88.36      6.10 o
  -3  -1  10       48.87       50.16      3.52 o
  -2  -1  10     1649.98     1764.05     17.39 o
  -1  -1  10      727.28      766.71      8.70 o
   0  -1  10     3571.85     3610.50     38.94 o
   1  -1  10       27.68       34.96      1.85 o
   2  -1  10     3617.05     3281.49     29.23 o
   3  -1  10      643.54      636.67      8.22 o
   4  -1  10     1580.05     1511.30     25.42 o
   5  -1  10      127.91      117.36      5.10 o
   6  -1  10       89.72      103.41      4.51 o
   7  -1  10        6.19       11.09      3.61 o
  -7   0  10       11.87       14.44      6.59 o
  -6   0  10       74.22       85.79      6.50 o
  -5   0  10       38.97       50.44      4.57 o
  -4   0  10     2027.97     2008.99     27.91 o
  -3   0  10      880.79      905.65     27.59 o
  -2   0  10     4197.99     4065.19     37.09 o
  -1   0  10     1637.10     1523.67     20.97 o
   0   0  10     5648.05     6094.17     52.04 o
   1   0  10     1087.64     1298.39     12.57 o
   2   0  10        1.17        2.68      1.37 o
   3   0  10      287.61      256.45      4.50 o
   4   0  10      569.41      563.47      8.11 o
   5   0  10      125.85      135.50      4.72 o
   6   0  10       34.58       22.77      3.29 o
   7   0  10      132.05      132.20      5.69 o
  -7   1  10        0.70       -3.68      7.25 o
  -6   1  10       10.55       16.62      4.92 o
  -5   1  10        0.58        2.96      3.81 o
  -4   1  10        4.01        2.37      3.13 o
  -3   1  10     2137.20     2162.46     23.25 o
  -2   1  10      828.03      937.18     10.75 o
  -1   1  10    10778.90    10368.79     90.97 o
   0   1  10      220.31      229.04      3.90 o
   1   1  10    39040.07    39265.87    350.99 o
   2   1  10      718.07      846.72     10.60 o
   3   1  10     2896.69     2757.24     27.48 o
   4   1  10      312.82      319.03      5.23 o
   5   1  10       11.84        7.58      2.59 o
   6   1  10       29.11       26.41      3.80 o
   7   1  10        1.04       -1.00      5.68 o
   8   1  10        9.83        7.77      4.23 o
  -7   2  10       34.21       40.42     11.63 o
  -6   2  10        5.90       -1.86      4.94 o
  -5   2  10      570.26      548.51     14.68 o
  -4   2  10       20.81       12.00      3.41 o
  -3   2  10     1216.50     1230.32     14.62 o
  -2   2  10       71.02       95.58      7.31 o
  -1   2  10      267.89      265.16      4.47 o
   0   2  10      982.64     1066.15     10.59 o
   1   2  10       56.01       32.14      2.97 o
   2   2  10     3793.46     4159.64     36.73 o
   3   2  10      668.71      524.17      7.52 o
   4   2  10     1292.54     1304.11     14.17 o
   5   2  10       72.67       60.27      2.93 o
   6   2  10      330.13      344.18      7.94 o
   7   2  10        0.26        1.04      4.83 o
   8   2  10        0.04        3.08     10.20 o
  -7   3  10        0.05       11.04      7.39 o
  -6   3  10        0.62       -0.82      6.82 o
  -5   3  10        7.88       -3.79      4.81 o
  -4   3  10     1826.11     1942.98     26.61 o
  -3   3  10      578.30      511.43      8.10 o
  -2   3  10     6716.01     6422.45     60.61 o
  -1   3  10       88.68       92.39      3.27 o
   0   3  10     4505.59     4273.19     40.64 o
   2   3  10     3960.17     4289.40     37.68 o
   3   3  10      341.45      414.67      7.05 o
   4   3  10        4.70       -2.02      2.02 o
   5   3  10       44.49       50.44      2.76 o
   6   3  10       87.35       85.70      4.95 o
   7   3  10       31.83       31.12      5.14 o
   8   3  10        6.83        8.36     11.49 o
  -7   4  10        0.22       -7.08      7.08 o
  -6   4  10       12.59        1.58      8.09 o
  -5   4  10       15.59       22.74      5.90 o
  -4   4  10       38.00       28.18      3.88 o
  -3   4  10       18.83       22.99      2.89 o
  -2   4  10      637.52      627.66      9.16 o
  -1   4  10     1297.99     1277.25     14.22 o
   0   4  10     4888.72     4930.41     46.83 o
   1   4  10    15255.74    15726.05    131.93 o
   2   4  10     2656.71     2561.47     24.28 o
   3   4  10     2167.39     2055.22     21.37 o
   4   4  10        1.47        7.45      2.61 o
   5   4  10      395.00      397.36      8.98 o
   6   4  10       14.35       22.28      3.96 o
   7   4  10       31.80       51.47     17.45 o
   8   4  10        8.63      -15.09     16.47 o
  -6   5  10        0.20       -6.73      6.73 o
  -5   5  10      209.29      219.67     13.37 o
  -4   5  10       80.54       53.73      4.76 o
  -3   5  10     1858.36     1924.59     31.52 o
  -2   5  10       29.26       20.74      4.22 o
  -1   5  10     3908.50     4005.99     39.08 o
   0   5  10     1085.80     1383.20     15.32 o
   1   5  10       23.66       36.62      2.14 o
   2   5  10       30.48       41.89      2.25 o
   3   5  10     1007.17      978.51     11.66 o
   4   5  10        5.20        4.09      2.69 o
   5   5  10      283.61      273.13      6.56 o
   6   5  10       58.89       67.39      5.75 o
   7   5  10       20.48       31.45     17.75 o
   8   5  10       18.18       35.20     19.92 o
  -6   6  10       25.89       28.14      8.61 o
  -5   6  10       41.93       45.22      8.81 o
  -4   6  10        2.85       -4.38      4.40 o
  -3   6  10      731.94      754.63     14.27 o
  -2   6  10      307.52      310.56      7.39 o
  -1   6  10     3804.95     3796.52     42.66 o
   0   6  10     3624.36     3437.08     34.10 o
   1   6  10     3559.40     3564.27     33.15 o
   2   6  10     6723.53     6735.71     61.20 o
   3   6  10       25.29       15.96      2.30 o
   4   6  10      585.65      544.81      9.96 o
   5   6  10       16.67       19.57      3.25 o
   6   6  10        0.60       -2.58      3.07 o
   7   6  10       33.55       42.02      4.69 o
   8   6  10        0.63        7.80      7.64 o
  -6   7  10       26.90       37.15      9.51 o
  -5   7  10        8.52        0.08      7.28 o
  -4   7  10      264.90      244.21      9.54 o
  -3   7  10        7.23       11.24      4.65 o
  -2   7  10      173.65      158.25      6.15 o
  -1   7  10       32.17       40.83      5.22 o
   0   7  10       43.89       18.28      2.69 o
   1   7  10        5.73       15.36      2.87 o
   2   7  10     2582.21     2481.64     24.56 o
   3   7  10      218.53      198.65      5.05 o
   4   7  10     1300.00     1226.54     18.23 o
   5   7  10      216.41      219.97      7.31 o
   6   7  10      109.60      110.78      5.81 o
   7   7  10       29.29       30.64      4.53 o
   8   7  10        1.42        4.26      7.49 o
  -5   8  10        0.41        4.67      7.86 o
  -4   8  10      332.69      345.97     14.21 o
  -3   8  10      348.72      385.52     14.22 o
  -2   8  10     1266.05     1269.99     23.61 o
  -1   8  10      649.16      602.11     19.16 o
   0   8  10      837.58      838.72     11.00 o
   1   8  10     1280.74     1191.48     14.56 o
   2   8  10       82.10       86.85      3.81 o
   3   8  10      654.51      647.06      9.39 o
   4   8  10      315.59      317.56      8.20 o
   5   8  10       39.10       43.21      4.65 o
   6   8  10        0.65       -0.74      3.84 o
   7   8  10        6.09        9.67      4.00 o
  -5   9  10       19.35       -2.96     11.83 o
  -4   9  10       73.25       81.00      8.71 o
  -3   9  10       18.80        7.36      5.34 o
  -2   9  10      153.40      155.54      7.89 o
  -1   9  10      782.06      724.36     14.89 o
   0   9  10       30.98       33.73      3.54 o
   1   9  10     2175.29     2070.53     22.95 o
   2   9  10      131.00      145.84      5.27 o
   3   9  10      554.20      522.97      9.36 o
   4   9  10       29.27       13.29      3.06 o
   5   9  10       66.72       68.88      6.53 o
   6   9  10        1.84       -2.22      4.36 o
   7   9  10       11.26       15.17      4.72 o
  -5  10  10       15.20       21.59     13.41 o
  -4  10  10        9.08       11.63     13.51 o
  -3  10  10      189.12      171.51     11.51 o
  -2  10  10      406.03      378.79     13.69 o
  -1  10  10       17.72       16.02      5.75 o
   0  10  10       99.73       88.75      5.60 o
   1  10  10      386.59      389.17      9.99 o
   2  10  10      343.55      368.28      8.48 o
   3  10  10      127.01      131.55      5.12 o
   4  10  10      483.56      496.03     10.55 o
   5  10  10      133.91      152.79      8.59 o
   6  10  10      167.92      181.46      9.36 o
   7  10  10        4.94       -0.15      6.75 o
  -4  11  10       19.16       16.66     13.61 o
  -3  11  10       44.99       30.33      9.58 o
  -2  11  10      540.64      556.66     16.10 o
  -1  11  10      154.26      144.92      9.81 o
   0  11  10      839.77      856.42     19.42 o
   1  11  10        8.27       -2.18      4.03 o
   2  11  10      739.45      759.05     13.72 o
   3  11  10      561.40      518.08     12.97 o
   4  11  10        0.69        0.56      4.19 o
   5  11  10       21.22        2.37      7.69 o
   6  11  10       16.40       11.56      6.62 o
   7  11  10        2.35        6.16      6.71 o
  -4  12  10        4.24        7.59     13.80 o
  -3  12  10       86.34       94.65     17.75 o
  -2  12  10        9.70        2.40      9.00 o
  -1  12  10      146.13      124.01     20.95 o
   0  12  10      150.47      167.47     12.40 o
   1  12  10      207.81      222.27      9.33 o
   2  12  10      140.11      172.67      7.68 o
   3  12  10      450.08      466.79     13.93 o
   4  12  10        3.86        8.98      6.19 o
   5  12  10      101.70      100.47     10.18 o
   6  12  10       11.80        3.38      7.13 o
   7  12  10        9.01       21.42      7.66 o
  -3  13  10      152.58      190.98     22.28 o
  -2  13  10        1.89      -12.32     12.32 o
  -1  13  10      226.80      238.41     22.09 o
   0  13  10      130.86      118.71     12.60 o
   1  13  10        4.50        7.27      5.86 o
   2  13  10      217.01      207.36      9.95 o
   3  13  10       13.38       18.00      5.84 o
   4  13  10       28.95       21.33      6.91 o
   5  13  10       69.57       75.34     10.24 o
   6  13  10        2.69       -2.47      7.10 o
  -2  14  10        0.34       -7.39     14.20 o
  -1  14  10      120.72      124.66     20.36 o
   0  14  10      102.76      108.15     13.35 o
   1  14  10      106.25      149.52     13.56 o
   2  14  10      471.60      456.29     20.45 o
   3  14  10        0.38        6.01      7.84 o
   4  14  10      135.91      131.13     17.65 o
   5  14  10       22.59       22.57      8.78 o
   6  14  10       14.28       16.29      8.57 o
  -2  15  10       49.51       57.78     17.75 o
  -1  15  10       72.93       81.61     12.93 o
   0  15  10        2.46        4.33      9.88 o
   1  15  10       51.55       51.90     11.67 o
   2  15  10      124.59      146.81     19.33 o
   3  15  10        0.24       -7.49     12.32 o
   4  15  10       89.53       64.68     16.56 o
   5  15  10       20.20       14.30     13.41 o
   0  16  10       27.01       19.24     13.46 o
   1  16  10       98.75      115.37     14.04 o
   2  16  10        8.47       -1.38     15.18 o
   3  16  10       41.69       28.79     15.87 o
   4  16  10       53.30       51.57     16.17 o
   2  17  10       13.54       22.18     16.76 o
  -3 -15  11       14.40       25.14     16.17 o
  -2 -15  11       52.44       73.16     18.63 o
  -1 -15  11        8.69        7.37      8.43 o
   0 -15  11       10.99       13.94     11.36 o
  -4 -14  11        0.28      -12.52     12.82 o
  -3 -14  11        5.72        4.14     14.00 o
  -2 -14  11      123.52      126.80     20.02 o
  -1 -14  11        4.75       12.09      7.92 o
   0 -14  11       44.77       44.94     11.25 o
   1 -14  11       28.39       27.17     11.43 o
   2 -14  11        4.48      -10.64     11.29 o
  -5 -13  11       16.60       26.13     14.00 o
  -4 -13  11       60.45       27.61     14.59 o
  -3 -13  11       47.21       41.51     15.48 o
  -2 -13  11       58.26       69.89     16.89 o
  -1 -13  11        1.43       -6.86      6.86 o
   0 -13  11       87.92       70.72     11.99 o
   1 -13  11       74.92       98.25     13.20 o
   2 -13  11       26.95       23.88     12.01 o
   3 -13  11       52.61       61.59     13.45 o
  -6 -12  11       20.20       15.41      9.72 o
  -5 -12  11       86.39      102.44     17.25 o
  -4 -12  11       12.88       -0.99     12.13 o
  -3 -12  11      116.11      104.41     11.70 o
  -2 -12  11        7.93       22.78      6.38 o
  -1 -12  11       94.53       98.40      9.68 o
   0 -12  11      137.97      152.16     15.18 o
   1 -12  11        0.23        7.25      9.63 o
   2 -12  11      129.00      130.00     15.37 o
   3 -12  11       72.23       61.51     12.86 o
  -6 -11  11       18.45       15.77      9.09 o
  -5 -11  11        1.87       -7.86      7.86 o
  -4 -11  11       36.78       29.44      9.55 o
  -3 -11  11      115.01      109.58     11.07 o
  -2 -11  11       40.62       52.23      6.91 o
  -1 -11  11      126.22      112.21      8.10 o
   0 -11  11      137.98      141.75     12.18 o
   1 -11  11        0.20       -8.49      8.49 o
   2 -11  11      179.74      185.92     16.54 o
   3 -11  11        4.23       10.07      8.26 o
   4 -11  11       41.59       38.51     11.67 o
  -6 -10  11        2.07       -8.01      8.53 o
  -5 -10  11        0.77        1.21      7.84 o
  -4 -10  11      436.89      457.19     15.41 o
  -3 -10  11      119.20      133.34      8.26 o
  -2 -10  11      141.46      150.89      7.73 o
  -1 -10  11      102.94      126.18      8.08 o
   0 -10  11       25.26       19.40      7.16 o
   1 -10  11        3.99       10.73      6.46 o
   2 -10  11       74.46       80.89      7.66 o
   3 -10  11        5.23        4.67      7.72 o
   4 -10  11       49.63       65.78      9.93 o
  -7  -9  11        0.38       -7.17      7.17 o
  -6  -9  11        0.79       -2.98      7.45 o
  -5  -9  11        7.20       14.19     13.95 o
  -4  -9  11       14.27        9.21      5.14 o
  -3  -9  11      107.34      105.63      5.74 o
  -2  -9  11      400.62      361.53     12.08 o
  -1  -9  11      952.59      974.53     25.10 o
   0  -9  11       19.21       30.87      6.48 o
   1  -9  11      119.81      131.60      7.10 o
   2  -9  11      150.41      134.48      7.53 o
   3  -9  11        0.36       -4.55      5.11 o
   4  -9  11       30.53       42.64      6.43 o
   5  -9  11        0.03        5.12      7.80 o
  -7  -8  11        5.14        3.71      7.68 o
  -6  -8  11        0.03        2.27      9.91 o
  -5  -8  11        2.80       -3.27      7.00 o
  -4  -8  11        8.11       11.14      4.93 o
  -3  -8  11       94.53       87.27      4.72 o
  -2  -8  11        0.48        4.20      3.36 o
  -1  -8  11      203.11      182.38      6.11 o
   0  -8  11      461.21      454.63      9.74 o
   1  -8  11      914.59      869.04     16.77 o
   2  -8  11     1585.72     1574.95     23.41 o
   3  -8  11      714.03      683.54     15.74 o
   4  -8  11      215.84      209.77      8.53 o
   5  -8  11        0.01       -0.47      5.88 o
  -7  -7  11       30.19       23.51      7.60 o
  -6  -7  11       44.57       45.25     23.17 o
  -5  -7  11       71.10       65.13      7.73 o
  -4  -7  11      928.87      969.84     18.70 o
  -3  -7  11      465.88      431.52      8.76 o
  -2  -7  11     1218.95     1180.76     15.44 o
  -1  -7  11       69.66       74.54      4.01 o
   0  -7  11      885.63      868.43     14.67 o
   1  -7  11     1538.73     1551.54     19.45 o
   2  -7  11        7.63        3.62      3.54 o
   3  -7  11      105.93      115.79      7.01 o
   4  -7  11       36.33       37.91      5.08 o
   5  -7  11        0.01       -4.62      5.51 o
   6  -7  11       13.04        4.76      6.00 o
  -7  -6  11        1.36        7.54      6.80 o
  -6  -6  11        8.10       25.95      7.32 o
  -5  -6  11       13.01       15.37      5.99 o
  -4  -6  11      218.84      187.24      7.36 o
  -3  -6  11        4.20       -2.49      2.49 o
  -2  -6  11     3199.56     3117.32     30.07 o
  -1  -6  11     1030.26     1001.82     14.72 o
   0  -6  11     2537.21     2379.03     27.33 o
   1  -6  11     1620.58     1610.41     18.40 o
   2  -6  11      899.87      906.76     13.85 o
   3  -6  11      635.64      584.16     11.27 o
   4  -6  11        0.25        2.78      4.00 o
   5  -6  11      154.14      158.39      8.88 o
   6  -6  11       16.40       21.06      6.62 o
  -7  -5  11        1.12       -6.09      6.09 o
  -6  -5  11       82.67       82.14      9.42 o
  -5  -5  11      417.08      392.00     13.42 o
  -4  -5  11      152.30      169.00      5.12 o
  -3  -5  11     1188.04     1159.69     14.41 o
  -2  -5  11      203.98      185.55      4.42 o
  -1  -5  11      531.54      570.19      8.68 o
   0  -5  11        0.33        9.59      2.23 o
   1  -5  11       26.40       13.10      2.59 o
   2  -5  11       74.64       73.12      3.90 o
   3  -5  11     1032.32     1022.88     13.18 o
   4  -5  11        0.12        3.00      3.71 o
   5  -5  11      107.86      127.05      7.72 o
   6  -5  11        6.05        2.78      5.99 o
  -7  -4  11        3.10       -1.51      5.97 o
  -6  -4  11        0.48       -5.86      5.86 o
  -5  -4  11      197.33      180.81      8.14 o
  -4  -4  11        2.51       -2.53      2.53 o
  -3  -4  11     2249.58     2315.74     24.11 o
  -2  -4  11      930.03      934.45     10.61 o
  -1  -4  11     4563.24     4620.14     42.61 o
   0  -4  11     3079.79     3125.58     32.72 o
   1  -4  11      788.45      655.32      8.55 o
   2  -4  11     1566.29     1568.69     16.52 o
   3  -4  11       23.73       23.71      2.76 o
   4  -4  11       14.44       15.89      3.33 o
   5  -4  11        7.86       14.74      4.59 o
   6  -4  11        0.07        5.52      5.31 o
   7  -4  11        0.49        2.38      4.40 o
  -7  -3  11       21.18       15.18      6.55 o
  -6  -3  11       51.59       63.21      6.01 o
  -5  -3  11       69.25       46.24      5.17 o
  -4  -3  11      169.33      161.66      6.79 o
  -3  -3  11       77.72       80.83      3.55 o
  -2  -3  11       39.73       31.80      2.46 o
  -1  -3  11        4.60        7.36      2.25 o
   0  -3  11     4298.57     3978.32     38.67 o
   1  -3  11      500.44      522.26      6.79 o
   2  -3  11     5137.56     5212.71     47.06 o
   3  -3  11      462.79      427.81      7.47 o
   4  -3  11      726.15      752.72     10.88 o
   5  -3  11      148.43      135.01      6.19 o
   6  -3  11        3.62        0.94      3.97 o
   7  -3  11       10.15       11.49      4.42 o
  -7  -2  11        1.37       -1.33      6.03 o
  -6  -2  11      124.61      130.81      7.55 o
  -5  -2  11        0.11       -2.13      3.26 o
  -4  -2  11     1937.81     1875.34     26.53 o
  -3  -2  11      278.04      407.00     15.84 o
  -2  -2  11     3510.77     3644.82     35.78 o
  -1  -2  11      301.54      275.55     13.18 o
   0  -2  11      450.98      340.50      5.19 o
   1  -2  11      282.93      311.72      6.74 o
   2  -2  11        5.70        7.06      1.98 o
   3  -2  11        2.07       10.86      2.15 o
   4  -2  11       34.95       35.97      3.48 o
   5  -2  11      289.67      268.81      7.78 o
   6  -2  11       18.04       22.53      3.68 o
   7  -2  11       24.46       25.18      4.48 o
  -7  -1  11        3.96        4.18     11.54 o
  -6  -1  11        4.37        4.61      4.62 o
  -5  -1  11       17.71       27.95      3.95 o
  -4  -1  11       21.04       16.84      3.17 o
  -3  -1  11     2448.68     2592.65     31.33 o
  -2  -1  11        6.68       -1.59      1.68 o
  -1  -1  11    17603.82    18358.07    167.94 o
   0  -1  11      384.95      401.65      6.87 o
   1  -1  11    11223.36    11421.43    101.24 o
   2  -1  11      318.78      354.34      5.14 o
   3  -1  11     3177.14     3016.13     30.14 o
   4  -1  11      152.01      142.73      4.59 o
   5  -1  11       11.83        8.20      3.01 o
   6  -1  11       45.44       42.38      4.12 o
   7  -1  11        0.28       -2.97      3.51 o
  -7   0  11       59.93       82.90     18.63 o
  -6   0  11        2.24       -3.06      4.51 o
  -5   0  11      206.34      208.12      9.08 o
  -4   0  11       82.63      116.46      8.73 o
  -3   0  11     1582.77     1486.98     17.02 o
  -2   0  11      175.38      152.51      3.97 o
  -1   0  11      263.66      214.83      7.27 o
   0   0  11       74.98      161.31     10.72 o
   1   0  11     1741.28     1494.57     14.39 o
   2   0  11     3477.98     3760.11     34.85 o
   3   0  11      395.28      422.40      6.30 o
   4   0  11     1137.36     1146.61     15.20 o
   5   0  11       51.19       72.54      4.13 o
   6   0  11        4.12        6.14      3.04 o
   7   0  11        0.90        4.64      3.85 o
  -7   1  11        0.16        6.47      6.66 o
  -6   1  11       52.86       77.67     12.92 o
  -5   1  11      243.70      209.99      9.35 o
  -4   1  11      565.31      586.55     17.23 o
  -3   1  11      468.19      501.29      7.73 o
  -2   1  11     7406.90     7256.20     67.89 o
  -1   1  11        8.78       15.41      2.43 o
   0   1  11     6856.88     6629.74     59.59 o
   1   1  11      136.41      167.73     11.46 o
   2   1  11      828.84      841.90      9.38 o
   3   1  11        2.38        8.47      1.77 o
   4   1  11        4.13        4.19      2.47 o
   5   1  11       29.43       28.38      2.97 o
   6   1  11      178.24      179.72      5.73 o
   7   1  11       35.98       35.91      4.09 o
  -7   2  11        1.17        5.94      6.88 o
  -6   2  11       87.31       83.65      8.92 o
  -5   2  11       54.43       60.40      6.39 o
  -4   2  11       23.63       17.52      3.01 o
  -3   2  11        0.09        4.71      2.63 o
  -2   2  11     1525.00     1544.70     16.59 o
  -1   2  11     2033.49     2023.68     19.72 o
   0   2  11     4357.81     4226.55     38.45 o
   1   2  11     1564.92     1470.77     14.85 o
   2   2  11      608.66      632.13      7.34 o
   3   2  11     6586.44     6701.84     63.19 o
   4   2  11      254.48      261.75      4.87 o
   5   2  11      235.64      228.43      5.37 o
   6   2  11       51.60       45.53      3.40 o
   7   2  11        7.94        4.95      3.22 o
   8   2  11        2.57        4.95      8.82 o
  -7   3  11       11.15       12.11      7.61 o
  -6   3  11       78.77       57.94      8.67 o
  -5   3  11       50.38       71.26      6.80 o
  -4   3  11       87.29       88.00      4.52 o
  -3   3  11     1670.01     1655.48     22.87 o
  -2   3  11      735.67      756.09      9.74 o
  -1   3  11     3247.52     3137.12     29.46 o
   0   3  11      437.83      447.76      6.48 o
   1   3  11     2439.25     2709.63     25.65 o
   2   3  11        0.10       -0.32      1.65 o
   3   3  11     1029.13      996.11     13.56 o
   4   3  11      284.48      278.75      5.49 o
   5   3  11      474.86      464.10      9.05 o
   6   3  11       68.71       69.46      7.67 o
   7   3  11       60.23       64.98      6.73 o
   8   3  11       18.71       11.56      7.54 o
  -6   4  11        0.05       -1.91      7.03 o
  -5   4  11       52.72       70.88     10.20 o
  -4   4  11       32.32       35.89      4.17 o
  -3   4  11     1275.29     1269.91     20.35 o
  -2   4  11     1326.10     1330.01     15.18 o
  -1   4  11     4903.94     4968.53     47.52 o
   0   4  11     8754.34     9004.90     83.56 o
   1   4  11     6533.55     6489.00     55.84 o
   2   4  11     7924.74     8277.00     73.80 o
   3   4  11      655.65      599.78      8.74 o
   4   4  11      570.70      581.52      8.82 o
   5   4  11        7.44        1.11      2.85 o
   6   4  11        0.44       -3.06      3.06 o
   7   4  11        0.29        6.00      5.78 o
   8   4  11        0.74        3.06     17.75 o
  -6   5  11       36.08       37.66     15.18 o
  -5   5  11        1.89       -3.28      6.86 o
  -4   5  11      306.06      294.26      8.59 o
  -3   5  11       16.84       33.92      5.63 o
  -2   5  11      123.22      111.01      4.42 o
  -1   5  11      139.87      182.48      4.96 o
   0   5  11     2271.19     2196.44     22.73 o
   1   5  11      335.68      428.21      6.09 o
   2   5  11     4543.10     4322.14     38.00 o
   3   5  11     1163.13     1239.53     14.35 o
   4   5  11     1347.47     1321.29     17.89 o
   5   5  11       97.95      106.84      4.62 o
   6   5  11       62.02       71.01      4.36 o
   7   5  11       20.92       10.98      4.11 o
   8   5  11        2.17       10.82      5.32 o
  -6   6  11       55.54       80.53     10.41 o
  -5   6  11        2.45       -1.94      7.34 o
  -4   6  11      611.79      612.98     14.55 o
  -3   6  11      341.80      366.45      9.05 o
  -2   6  11     1558.83     1439.75     18.78 o
  -1   6  11     2280.24     2211.49     26.60 o
   0   6  11      376.82      344.42      6.87 o
   1   6  11     2711.09     2850.65     27.16 o
   2   6  11      103.33      111.40      3.85 o
   3   6  11      525.19      538.65      7.74 o
   4   6  11       75.43       67.58      4.15 o
   5   6  11      169.04      178.33      5.87 o
   6   6  11        7.46       13.67      3.64 o
   7   6  11       90.36      112.09     13.41 o
   8   6  11        0.48        0.45      5.60 o
  -6   7  11        1.35       -7.80      7.80 o
  -5   7  11       30.59       20.76     10.75 o
  -4   7  11       46.48       46.32      5.78 o
  -3   7  11      169.48      181.61      8.31 o
  -2   7  11       86.09       96.17      5.16 o
  -1   7  11     1836.83     1831.60     23.23 o
   0   7  11       26.00       28.85      2.94 o
   1   7  11     6272.24     6215.14     59.36 o
   2   7  11       16.52       24.48      2.41 o
   3   7  11     2726.07     2602.75     27.02 o
   4   7  11      200.01      205.65     10.98 o
   5   7  11        0.49       -1.72      3.57 o
   6   7  11       46.77       53.80      6.55 o
   7   7  11        0.06        3.07      4.81 o
   8   7  11        0.46        4.60      4.55 o
  -5   8  11       59.47       44.62     10.16 o
  -4   8  11       13.53       20.64      6.88 o
  -3   8  11      407.05      406.96     14.64 o
  -2   8  11      347.47      334.03     12.88 o
  -1   8  11        8.11       -3.14      3.14 o
   0   8  11      125.12      150.00      4.68 o
   1   8  11      287.06      299.65      6.51 o
   2   8  11      732.41      654.45      9.74 o
   3   8  11        2.66        1.73      2.70 o
   4   8  11      478.38      485.62     10.25 o
   5   8  11        0.25        2.27      4.18 o
   6   8  11      170.03      184.95      7.73 o
   7   8  11        2.40        3.53      3.84 o
  -5   9  11        6.11        1.28     11.93 o
  -4   9  11       51.92       67.05      8.67 o
  -3   9  11       68.64       58.58      6.64 o
  -2   9  11     1049.37     1041.62     19.32 o
  -1   9  11       73.85       63.69      5.65 o
   0   9  11     1901.81     1826.48     23.29 o
   1   9  11     1224.67     1150.75     14.75 o
   2   9  11     1015.72      984.34     14.12 o
   3   9  11     1065.79      989.70     13.84 o
   4   9  11       17.28        7.07      3.17 o
   5   9  11      204.13      193.79      8.75 o
   6   9  11       19.90       16.40      4.78 o
   7   9  11        0.10       -2.51      4.47 o
  -5  10  11       36.52       22.68     13.80 o
  -4  10  11        0.25       -2.17     12.03 o
  -3  10  11       66.76       63.78      8.19 o
  -2  10  11       51.06       58.37      6.88 o
  -1  10  11       27.92       33.03      7.00 o
   0  10  11      513.53      492.06     12.27 o
   1  10  11      660.32      647.42     12.88 o
   2  10  11     1193.46     1210.85     18.00 o
   3  10  11      932.98      918.02     13.64 o
   4  10  11        3.82        0.83      3.48 o
   5  10  11      199.03      216.02     10.37 o
   6  10  11       81.97       84.34      8.44 o
   7  10  11       11.62       13.19      6.03 o
  -4  11  11       25.24        6.31     13.61 o
  -3  11  11      245.12      303.58     25.64 o
  -2  11  11       47.41       31.92      6.70 o
  -1  11  11      734.87      748.92     18.15 o
   0  11  11     1192.31     1086.84     22.63 o
   1  11  11      567.14      511.62     11.67 o
   2  11  11      160.04      167.87      6.76 o
   3  11  11       10.48       22.75      4.98 o
   4  11  11       45.08       46.45      5.27 o
   5  11  11       83.13       85.23     21.74 o
   6  11  11        1.53        2.31     15.09 o
   7  11  11       20.64       27.84      7.45 o
  -4  12  11       13.85       28.10     14.79 o
  -3  12  11       76.16       88.54     17.75 o
  -2  12  11        0.05       -6.77      8.39 o
  -1  12  11      672.83      651.85     23.94 o
   0  12  11      202.01      210.14     10.18 o
   1  12  11      207.78      238.31      9.51 o
   2  12  11      691.62      704.26     17.91 o
   3  12  11        4.40       -4.83      4.83 o
   4  12  11      280.72      271.62     16.53 o
   5  12  11        2.11       -1.69      6.94 o
   6  12  11       10.37        0.26     14.30 o
   7  12  11        6.12        2.56     10.16 o
  -3  13  11       21.46       63.60     17.16 o
  -2  13  11      121.64      115.16     19.13 o
  -1  13  11       91.06       80.41     12.30 o
   0  13  11        0.09       -8.24      8.24 o
   1  13  11      152.46      158.39     33.28 o
   2  13  11      295.34      305.80     10.96 o
   3  13  11       46.15       51.20      7.98 o
   4  13  11       72.15       92.44      8.99 o
   5  13  11        3.88        8.67     13.66 o
   6  13  11        5.99        5.13      7.47 o
  -2  14  11       72.56       48.21     17.45 o
  -1  14  11       40.99       44.01     24.01 o
   0  14  11       23.90       26.29     10.77 o
   1  14  11      237.17      268.89     17.15 o
   2  14  11        0.88       -3.30      8.52 o
   3  14  11       12.74        7.26      8.29 o
   4  14  11       54.12       29.97     13.31 o
   5  14  11       27.07       24.94      8.88 o
   6  14  11       13.30        8.62      8.42 o
  -1  15  11       21.35       41.43     11.35 o
   0  15  11       35.35       31.88     10.89 o
   1  15  11      144.28      145.84     13.91 o
   2  15  11       22.71       43.68     16.07 o
   3  15  11       95.52      118.91     18.63 o
   4  15  11       96.98      123.94     18.44 o
   5  15  11        0.19       17.35     13.21 o
   0  16  11       75.09       70.18     12.64 o
   1  16  11      108.82      131.12     14.77 o
   2  16  11       28.92       14.59     15.78 o
   3  16  11       72.49       49.50     16.96 o
   4  16  11        5.15       -2.17     12.72 o
   2  17  11       16.90       27.31     17.25 o
  -3 -15  12       49.03       51.47     17.85 o
  -2 -15  12       42.43       28.00     17.35 o
  -1 -15  12        7.93        7.49      8.77 o
   0 -15  12       52.12       50.97      9.96 o
  -4 -14  12        1.54       -3.85     13.61 o
  -3 -14  12       66.91       53.44     16.76 o
  -2 -14  12        6.76       30.86     16.27 o
  -1 -14  12       71.37       72.83     16.76 o
   0 -14  12       90.37      120.65     23.42 o
   1 -14  12       26.28       26.42     16.17 o
  -5 -13  12        0.06        5.72     14.00 o
  -4 -13  12        7.87        8.28     13.21 o
  -3 -13  12       28.88       41.90     15.28 o
  -2 -13  12        0.19        8.38      9.22 o
  -1 -13  12       32.43       22.79      8.35 o
   0 -13  12       57.70       53.63     15.09 o
   1 -13  12        0.56       -9.27      9.27 o
   2 -13  12       48.92       42.17     13.55 o
  -5 -12  12        0.72       25.93     13.71 o
  -4 -12  12      165.17      181.72     19.62 o
  -3 -12  12       76.42       70.18     10.65 o
  -2 -12  12        4.77       13.40     12.18 o
  -1 -12  12       21.96       32.77      8.04 o
   0 -12  12       16.46       46.02     10.56 o
   1 -12  12       10.78        8.06      9.65 o
   2 -12  12       24.56       22.10     11.59 o
   3 -12  12        0.31       -1.52     10.56 o
  -6 -11  12        0.52        6.18      8.78 o
  -5 -11  12        9.47        7.08      9.56 o
  -4 -11  12       61.50       35.81     10.12 o
  -3 -11  12       82.57       95.97     10.80 o
  -2 -11  12      223.48      187.58     11.19 o
  -1 -11  12      562.96      557.19     15.83 o
   0 -11  12        0.06       -5.28      6.45 o
   1 -11  12      145.28      146.55     13.28 o
   2 -11  12       37.35       50.23     12.15 o
   3 -11  12        0.06        7.58     10.72 o
   4 -11  12        3.50        8.34      8.20 o
  -6 -10  12        0.36       -6.45      7.96 o
  -5 -10  12        9.62       13.30      8.85 o
  -4 -10  12       43.47       50.25      7.58 o
  -3 -10  12       78.86       92.20      8.58 o
  -2 -10  12       57.26       58.14      7.15 o
  -1 -10  12      205.77      180.41      9.05 o
   0 -10  12      145.03      187.47     10.95 o
   1 -10  12      345.18      316.58     12.52 o
   2 -10  12       63.24       68.37      7.65 o
   3 -10  12        7.49       11.95      9.99 o
   4 -10  12       65.42       71.76     10.38 o
  -6  -9  12       75.00       81.65     10.48 o
  -5  -9  12      198.22      199.59     13.79 o
  -4  -9  12      129.21      148.48      9.25 o
  -3  -9  12        2.18        4.95      4.34 o
  -2  -9  12      275.64      294.85      9.85 o
  -1  -9  12        0.02        0.81      4.58 o
   0  -9  12      678.43      703.10     16.95 o
   1  -9  12      155.81      162.42      8.77 o
   2  -9  12        8.51        4.74      5.62 o
   3  -9  12      139.66      139.44      9.56 o
   4  -9  12       99.19       76.66     10.01 o
   5  -9  12        0.02       -1.29      7.30 o
  -7  -8  12        6.54        9.46      7.39 o
  -6  -8  12        0.09       -4.50      7.89 o
  -5  -8  12        0.37       -5.96      7.02 o
  -4  -8  12       99.42       69.24      7.17 o
  -3  -8  12       22.20       21.05      4.15 o
  -2  -8  12      668.43      626.26     12.29 o
  -1  -8  12       35.48       47.85      4.80 o
   0  -8  12     1043.84      997.89     16.47 o
   1  -8  12      801.73      862.41     16.89 o
   2  -8  12       29.17       32.06      4.82 o
   3  -8  12      280.98      266.70     11.27 o
   4  -8  12        0.74        0.78      4.69 o
   5  -8  12       24.88       33.97      7.16 o
  -7  -7  12       15.07       24.16      7.80 o
  -6  -7  12       52.66       50.86      8.71 o
  -5  -7  12      296.30      312.43     26.57 o
  -4  -7  12       53.26       50.08      5.46 o
  -3  -7  12     1941.63     1995.75     25.16 o
  -2  -7  12       11.18       16.36      3.39 o
  -1  -7  12       26.57       28.16      3.80 o
   0  -7  12       99.89      110.57      4.79 o
   1  -7  12      552.65      550.31     10.05 o
   2  -7  12      390.88      385.67      9.89 o
   3  -7  12      255.95      262.12      8.89 o
   4  -7  12        2.65        2.63      4.31 o
   5  -7  12       59.32       68.96      7.63 o
   6  -7  12       14.69        8.27      6.14 o
  -7  -6  12        7.12        3.67      6.93 o
  -6  -6  12        9.93       10.42      6.76 o
  -5  -6  12      242.40      226.09     13.01 o
  -4  -6  12        0.32        1.39      3.67 o
  -3  -6  12      308.33      272.83      7.33 o
  -2  -6  12      380.29      379.57      6.98 o
  -1  -6  12     1876.22     1777.72     20.96 o
   0  -6  12     1486.72     1410.85     23.01 o
   1  -6  12      207.35      201.00      6.15 o
   2  -6  12     1302.21     1246.51     17.47 o
   3  -6  12       41.12       35.32      3.88 o
   4  -6  12        0.84        1.56      3.92 o
   5  -6  12        8.40       11.11      5.84 o
   6  -6  12        5.17        0.51      5.58 o
  -7  -5  12        1.70        1.16      8.28 o
  -6  -5  12       16.54       31.69     10.99 o
  -5  -5  12       43.12       45.95      7.84 o
  -4  -5  12       32.16       38.18      3.53 o
  -3  -5  12      115.51      126.59      4.35 o
  -2  -5  12       82.14       67.33      2.96 o
  -1  -5  12      145.44      164.04      4.41 o
   0  -5  12     4415.12     4464.64     48.98 o
   1  -5  12        0.73        4.17      2.40 o
   2  -5  12     2343.23     2294.17     26.03 o
   3  -5  12        9.22        0.21      2.90 o
   4  -5  12      422.78      450.06      9.57 o
   5  -5  12       27.71       21.58      5.67 o
   6  -5  12        6.34        8.68      5.76 o
  -7  -4  12        3.56       -6.23      6.23 o
  -6  -4  12       69.39       82.83      8.78 o
  -5  -4  12        2.34        3.67      5.58 o
  -4  -4  12     1295.26     1247.90     16.49 o
  -3  -4  12      360.23      337.69      6.29 o
  -2  -4  12     2233.54     2115.27     20.04 o
  -1  -4  12       20.17        7.59      1.84 o
   0  -4  12     1160.82     1164.94     13.65 o
   1  -4  12      151.55      129.07      4.02 o
   2  -4  12      209.56      237.86      5.58 o
   3  -4  12       52.82       60.19      3.45 o
   4  -4  12      138.04      134.59      5.40 o
   5  -4  12      166.92      165.16      7.36 o
   6  -4  12        0.64       -0.60      4.81 o
   7  -4  12        9.29        6.37      5.34 o
  -7  -3  12        0.46       -5.17      7.54 o
  -6  -3  12        5.68       -5.74      5.87 o
  -5  -3  12      145.31      144.42     11.38 o
  -4  -3  12      199.34      178.65      5.48 o
  -3  -3  12      930.40      885.74     11.07 o
  -2  -3  12       26.68       31.32      2.34 o
  -1  -3  12    10995.61    10919.80    107.30 o
   0  -3  12      216.21      226.48      5.09 o
   1  -3  12     5249.90     4828.16     44.21 o
   2  -3  12      287.39      236.59      4.97 o
   3  -3  12      568.17      530.69      8.02 o
   4  -3  12      181.65      171.08      5.70 o
   5  -3  12       39.58       40.36      4.74 o
   6  -3  12       19.51       14.86      3.94 o
   7  -3  12       18.31       26.33      5.40 o
  -7  -2  12       12.71        1.68      6.41 o
  -6  -2  12       16.48       17.30      7.70 o
  -5  -2  12      552.91      531.18     12.89 o
  -4  -2  12       73.24       77.49      3.68 o
  -3  -2  12      342.53      343.84      6.01 o
  -2  -2  12      215.33      266.37      7.00 o
  -1  -2  12      279.05      335.47      5.82 o
   0  -2  12     1485.22     1594.36     16.35 o
   1  -2  12     1290.46     1519.14     15.73 o
   2  -2  12     2088.69     1998.73     20.71 o
   3  -2  12     1068.09     1139.47     12.15 o
   4  -2  12      794.24      732.91     13.99 o
   5  -2  12       29.51       39.63      3.91 o
   6  -2  12       98.41       84.68      4.98 o
   7  -2  12        1.73        3.14      4.52 o
  -7  -1  12       19.71       23.94      7.08 o
  -6  -1  12       10.13       19.51      5.13 o
  -5  -1  12       59.26       56.71      7.70 o
  -4  -1  12     1408.93     1367.80     18.54 o
  -3  -1  12      492.65      522.88      7.65 o
  -2  -1  12     6322.90     5956.24     54.07 o
  -1  -1  12      272.73      367.86      8.02 o
   0  -1  12     9026.76     8833.36     86.89 o
   1  -1  12     2189.78     2656.81     25.37 o
   2  -1  12     2169.48     2108.05     19.84 o
   3  -1  12      262.10      223.81      6.47 o
   4  -1  12      181.61      190.45      5.75 o
   5  -1  12        7.78        7.59      3.43 o
   6  -1  12       21.44       21.76      3.84 o
   7  -1  12        0.15       -1.00      4.37 o
  -7   0  12        0.90        8.87      7.00 o
  -6   0  12        8.92       -3.19      4.58 o
  -5   0  12       26.18       15.25      5.22 o
  -4   0  12        7.68       -3.31      3.31 o
  -3   0  12        4.57       35.40      8.68 o
  -2   0  12      322.36      314.60      5.28 o
  -1   0  12     5157.82     5428.88     49.21 o
   0   0  12     6634.19     6819.13     58.76 o
   1   0  12    13474.04    13007.67    110.21 o
   2   0  12     3268.90     3398.14     31.91 o
   3   0  12     2254.48     2093.92     22.04 o
   4   0  12       44.31       56.63      3.50 o
   5   0  12     1071.33     1063.81     17.35 o
   6   0  12        0.75       -2.67      3.03 o
   7   0  12       17.79       12.33      3.75 o
  -7   1  12        2.70        6.80      7.00 o
  -6   1  12       44.52       41.36      7.77 o
  -5   1  12      356.77      384.56     12.54 o
  -4   1  12      763.63      720.82     12.85 o
  -3   1  12     2152.38     2063.06     22.79 o
  -2   1  12       19.67       30.64      3.31 o
  -1   1  12     3276.21     3280.67     30.60 o
   0   1  12       70.70       59.57      3.22 o
   1   1  12      354.14      320.96      4.99 o
   2   1  12     1076.83     1087.61     11.72 o
   3   1  12      625.77      623.27      8.84 o
   4   1  12       92.70       75.91      3.41 o
   5   1  12      299.93      281.32      7.21 o
   6   1  12       75.20       67.88      4.17 o
   7   1  12        0.85       -1.68      3.18 o
  -7   2  12        0.24       -3.86     10.06 o
  -6   2  12        0.46       -1.24      6.78 o
  -5   2  12      119.87      125.90      7.83 o
  -4   2  12      403.18      430.15      9.46 o
  -3   2  12     1893.36     1975.73     22.14 o
  -2   2  12     3191.10     3085.45     30.68 o
  -1   2  12     8058.64     8456.15     75.07 o
   0   2  12    12505.37    12605.25    110.52 o
   1   2  12     3902.72     3896.11     36.07 o
   2   2  12    12401.15    13780.27    117.71 o
   3   2  12      148.29      146.81      5.01 o
   4   2  12      552.11      551.02      9.00 o
   5   2  12        0.30       -2.49      2.49 o
   6   2  12        0.04       -2.87      2.87 o
   7   2  12        2.17        1.46      4.95 o
   8   2  12        0.28       30.17     19.03 o
  -7   3  12        1.83       -7.03      7.03 o
  -6   3  12      153.12      151.71     11.53 o
  -5   3  12       34.41       12.45     10.40 o
  -4   3  12      504.42      456.91     10.04 o
  -3   3  12      429.90      400.60      8.45 o
  -2   3  12       53.65       30.59      2.54 o
  -1   3  12       21.23       23.12      2.24 o
   0   3  12     1343.03     1201.89     12.89 o
   1   3  12       12.42        2.96      1.61 o
   2   3  12     6357.40     6721.04     66.52 o
   3   3  12      628.74      615.33      9.65 o
   4   3  12      600.48      575.91      9.30 o
   5   3  12      416.68      373.19      8.09 o
   6   3  12       64.38       70.80      5.32 o
   7   3  12       29.53       22.85      4.42 o
   8   3  12        0.05       -2.44      4.05 o
  -6   4  12       30.38       24.49     19.57 o
  -5   4  12       22.71        7.37      7.28 o
  -4   4  12      587.53      557.90     11.79 o
  -3   4  12      693.44      732.46     11.45 o
  -2   4  12     2374.55     2345.32     23.10 o
  -1   4  12     6099.70     6223.46     58.95 o
   0   4  12     4561.80     4861.39     46.52 o
   1   4  12      547.60      601.27     10.31 o
   2   4  12       92.29       93.46      3.10 o
   3   4  12        0.31       -1.61      2.44 o
   4   4  12      157.34      180.49      5.56 o
   5   4  12      150.11      144.49      6.59 o
   6   4  12       28.32       29.75      3.87 o
   7   4  12       38.01       42.27      4.88 o
   8   4  12        0.19        0.35      5.27 o
  -6   5  12       14.08       -0.03      7.46 o
  -5   5  12       20.32       13.90      7.77 o
  -4   5  12       39.37       48.58      5.33 o
  -3   5  12      243.88      281.34      7.82 o
  -2   5  12       14.06       25.66      3.15 o
  -1   5  12     1352.96     1217.89     14.35 o
   0   5  12      247.32      211.10      4.41 o
   1   5  12     5947.51     5633.58     50.87 o
   2   5  12      654.33      592.43      7.82 o
   3   5  12     4507.07     4413.34     39.35 o
   4   5  12      640.95      595.13      9.41 o
   5   5  12       90.87      100.47      4.16 o
   6   5  12       51.18       42.55      3.60 o
   7   5  12        0.09        1.68      3.32 o
   8   5  12        0.29       -5.07      5.07 o
  -6   6  12        3.43       19.81     16.22 o
  -5   6  12       74.40       54.53      9.67 o
  -4   6  12       61.35       64.20      6.14 o
  -3   6  12      538.92      487.53     10.55 o
  -2   6  12      125.00      131.36      5.59 o
  -1   6  12       18.04       11.55      2.82 o
   0   6  12      165.83      164.11      4.89 o
   1   6  12      282.27      278.27      5.44 o
   2   6  12      261.06      275.01      5.06 o
   3   6  12       20.96       14.74      2.44 o
   4   6  12      615.02      573.49     10.72 o
   5   6  12        1.06        5.98      4.75 o
   6   6  12      115.92      126.94      6.21 o
   7   6  12        8.02        9.16      3.19 o
   8   6  12        0.95        3.57      4.30 o
  -6   7  12        0.08       -7.84      7.84 o
  -5   7  12       18.14       12.73      8.08 o
  -4   7  12       41.67       50.85      6.11 o
  -3   7  12       45.24       30.57      5.53 o
  -2   7  12     1987.08     2048.95     27.77 o
  -1   7  12      708.03      695.49     12.73 o
   0   7  12     4656.40     4527.45     46.80 o
   1   7  12      466.97      456.95      8.23 o
   2   7  12      549.32      524.48      7.28 o
   3   7  12      670.58      680.62      9.54 o
   4   7  12        0.51       -3.52      3.52 o
   5   7  12        0.24        2.58      3.76 o
   6   7  12       58.90       53.93      4.88 o
   7   7  12        2.34        5.53      3.74 o
  -5   8  12       31.00       13.12      8.73 o
  -4   8  12        3.43       -5.96      5.96 o
  -3   8  12       27.34       39.14     10.53 o
  -2   8  12       26.26        9.41      5.08 o
  -1   8  12      133.65      142.32      5.62 o
   0   8  12     1474.24     1493.33     17.71 o
   1   8  12     1541.52     1540.14     17.94 o
   2   8  12     1048.64     1027.26     13.33 o
   3   8  12     2445.16     2455.36     26.20 o
   4   8  12        0.71       -1.56      3.54 o
   5   8  12      442.75      472.67     11.95 o
   6   8  12       44.56       32.33      4.88 o
   7   8  12       23.52       25.45      4.50 o
  -5   9  12       18.59       14.00     12.62 o
  -4   9  12       12.12       17.64      7.26 o
  -3   9  12      508.68      521.83     17.12 o
  -2   9  12      178.84      182.46      8.95 o
  -1   9  12     1239.47     1153.75     22.58 o
   0   9  12      705.00      671.92     12.96 o
   1   9  12      193.99      198.09      5.95 o
   2   9  12      288.39      305.63      7.03 o
   3   9  12        9.76       15.80      3.40 o
   4   9  12        5.17       -3.77      3.77 o
   5   9  12      632.24      597.11     14.32 o
   6   9  12       16.20       17.45      4.77 o
   7   9  12       37.81       44.73      5.32 o
  -5  10  12        2.01        1.58     13.01 o
  -4  10  12       38.42       30.37     13.61 o
  -3  10  12      184.72      177.34     11.00 o
  -2  10  12        2.13       13.29      6.93 o
  -1  10  12      497.27      488.06     15.88 o
   0  10  12      711.71      696.72     14.82 o
   1  10  12      655.59      695.88     13.52 o
   2  10  12     1062.47     1018.08     15.00 o
   3  10  12        2.21        3.41      3.81 o
   4  10  12      335.49      332.45      9.49 o
   5  10  12        0.26       -5.93      6.16 o
   6  10  12        0.47       -5.35      9.37 o
   7  10  12        5.52        6.65      5.98 o
  -4  11  12       23.85       17.45     14.10 o
  -3  11  12        5.78       -8.58     12.13 o
  -2  11  12       82.97       71.43      8.77 o
  -1  11  12      171.19      167.46      9.36 o
   0  11  12      455.29      465.90     14.07 o
   1  11  12      529.88      533.05     13.12 o
   2  11  12      891.14      876.37     15.07 o
   3  11  12       84.23       83.65      6.42 o
   4  11  12      127.57      152.47      9.18 o
   5  11  12       32.79       40.47      8.09 o
   6  11  12       86.38       88.36      9.31 o
   7  11  12       16.80       21.77     10.16 o
  -4  12  12       36.41       53.74     16.37 o
  -3  12  12       23.77       42.59     15.78 o
  -2  12  12       61.49       55.15     11.04 o
  -1  12  12      699.00      745.81     27.71 o
   0  12  12      133.83      139.06      9.05 o
   1  12  12      589.54      578.90     14.12 o
   2  12  12        0.83        4.33      4.76 o
   3  12  12      241.85      237.69     10.45 o
   4  12  12       62.13       56.43      7.74 o
   5  12  12        4.44       -4.51      6.97 o
   6  12  12       16.69        1.89      9.02 o
  -3  13  12        6.78       38.16     16.37 o
  -2  13  12       49.36       57.98     15.58 o
  -1  13  12       71.21       90.83     12.58 o
   0  13  12      108.60      127.26     12.90 o
   1  13  12      386.74      377.08     19.03 o
   2  13  12       29.13       35.48      5.73 o
   3  13  12      283.10      336.09     18.84 o
   4  13  12      290.66      325.10     14.37 o
   5  13  12        0.83        6.68      7.77 o
   6  13  12       11.71        8.89      7.60 o
  -2  14  12      149.08      166.14     21.49 o
  -1  14  12        0.01       -5.65      8.91 o
   0  14  12      224.87      219.91     15.98 o
   1  14  12      129.84      102.95     12.54 o
   2  14  12       33.94       45.95     15.18 o
   3  14  12       95.77      108.89     11.31 o
   4  14  12        7.46       -2.07     12.82 o
   5  14  12        9.41       10.79      8.51 o
   6  14  12       38.61       39.50      9.48 o
  -1  15  12        0.03       -2.96     12.03 o
   0  15  12      183.01      213.50     16.41 o
   1  15  12       22.10       19.11     10.65 o
   2  15  12      129.34      134.88     20.02 o
   3  15  12       68.36       70.00     16.27 o
   4  15  12       18.12        5.13     13.11 o
   5  15  12       25.21       32.54     13.80 o
   0  16  12       90.09       87.29     16.96 o
   1  16  12       12.23        6.62     10.90 o
   2  16  12       54.98       65.86     17.75 o
   3  16  12       49.74       43.58     16.56 o
   4  16  12        0.04      -12.13     12.13 o
  -2 -15  13        0.65       -3.75     15.78 o
  -1 -15  13        6.03       -1.46      8.21 o
   0 -15  13       26.00       26.42     16.96 o
  -4 -14  13       28.54       40.33     15.87 o
  -3 -14  13       29.39       37.86     16.27 o
  -2 -14  13        0.45       -6.31     14.20 o
  -1 -14  13       48.14       61.23      9.77 o
   0 -14  13       41.30       35.96      9.65 o
   1 -14  13       25.19       30.37     16.47 o
  -5 -13  13        3.01       -7.39     12.72 o
  -4 -13  13       54.85       40.23     16.07 o
  -3 -13  13       26.98       21.20     13.51 o
  -2 -13  13       19.55        9.66     13.31 o
  -1 -13  13      158.85      191.61     12.63 o
   0 -13  13        0.12        3.30      9.73 o
   1 -13  13       56.26       65.29     12.13 o
   2 -13  13        5.47       -4.80     12.03 o
  -5 -12  13        0.07       -2.66     13.41 o
  -4 -12  13        7.05       34.11     14.30 o
  -3 -12  13        0.07       -7.79     12.82 o
  -2 -12  13      124.37      127.76     14.20 o
  -1 -12  13      201.88      198.59     12.33 o
   0 -12  13        1.67        0.34      8.43 o
   1 -12  13      101.25      109.89     18.14 o
   2 -12  13       23.76       40.72     12.91 o
   3 -12  13        1.14       28.42     11.85 o
  -6 -11  13        1.51       -5.30      8.87 o
  -5 -11  13        8.84       -3.24      8.57 o
  -4 -11  13       79.71      100.08     16.27 o
  -3 -11  13        1.67        9.08      8.16 o
  -2 -11  13      108.76      138.26     10.06 o
  -1 -11  13       68.47       78.03      7.80 o
   0 -11  13      114.34      134.46     10.79 o
   1 -11  13       84.35       99.56     12.20 o
   2 -11  13        1.80      -12.42     12.42 o
   3 -11  13       36.08       26.65     11.99 o
   4 -11  13       37.75       27.03     26.13 o
  -6 -10  13        1.75       -7.67      7.67 o
  -5 -10  13       26.49       13.77      8.83 o
  -4 -10  13       77.69       72.51      8.19 o
  -3 -10  13       37.40       56.92      7.89 o
  -2 -10  13      334.49      318.47     13.62 o
  -1 -10  13       98.05      119.94      8.20 o
   0 -10  13      426.06      405.81     13.62 o
   1 -10  13      329.17      312.96     17.34 o
   2 -10  13      110.92       95.58      9.32 o
   3 -10  13      138.66      159.65     12.43 o
   4 -10  13        8.67        9.72      8.43 o
  -6  -9  13        6.10       -7.51      7.84 o
  -5  -9  13      170.87      197.68     13.75 o
  -4  -9  13       19.88       13.50      6.10 o
  -3  -9  13      430.61      449.77     15.69 o
  -2  -9  13      138.94      126.92      6.95 o
  -1  -9  13       44.21       52.55      7.47 o
   0  -9  13      859.14      789.29     18.40 o
   1  -9  13       61.51       65.61      6.90 o
   2  -9  13       10.38        9.91      6.65 o
   3  -9  13       93.56      101.46     10.25 o
   4  -9  13        0.02       -2.73      7.47 o
   5  -9  13       19.30       15.98      8.41 o
  -7  -8  13        1.82        5.05      9.17 o
  -6  -8  13       29.71        7.51     16.02 o
  -5  -8  13       77.96       87.56     10.42 o
  -4  -8  13       35.27       21.98      6.07 o
  -3  -8  13     1095.08     1114.52     17.96 o
  -2  -8  13       57.04       68.71      5.02 o
  -1  -8  13      983.93      939.84     19.67 o
   0  -8  13      679.77      731.68     13.68 o
   1  -8  13      914.17      925.10     17.80 o
   2  -8  13       11.97       13.92      5.14 o
   3  -8  13        3.32       -2.01      4.53 o
   4  -8  13        0.83        3.13      4.76 o
   5  -8  13       19.33       10.98      6.50 o
  -7  -7  13        3.12        0.37      7.28 o
  -6  -7  13       41.41       40.24      8.61 o
  -5  -7  13       26.59       24.88      8.15 o
  -4  -7  13        1.64       -0.98      5.16 o
  -3  -7  13       63.65       89.87      4.82 o
  -2  -7  13      518.95      506.62      9.80 o
  -1  -7  13      348.01      329.96      8.08 o
   0  -7  13      378.92      394.60      8.44 o
   1  -7  13        7.25       -2.47      3.65 o
   2  -7  13      911.39      918.68     15.96 o
   3  -7  13      171.37      161.67      7.37 o
   4  -7  13      122.20      134.42      7.02 o
   5  -7  13       24.72       28.75      6.76 o
   6  -7  13        0.08        0.87      6.04 o
  -7  -6  13       15.11        3.82     11.68 o
  -6  -6  13       53.49       51.76      8.78 o
  -5  -6  13        2.46        9.43      7.16 o
  -4  -6  13      677.69      685.59     13.85 o
  -3  -6  13      132.25      136.52      5.55 o
  -2  -6  13     1498.32     1535.70     18.75 o
  -1  -6  13       41.27       47.75      3.86 o
   0  -6  13      236.81      256.91      5.98 o
   1  -6  13        1.96       -2.78      2.78 o
   2  -6  13       44.88       40.75      4.17 o
   3  -6  13       75.87       78.53      5.28 o
   4  -6  13       30.30       24.92      4.62 o
   5  -6  13       37.42       37.85      7.60 o
   6  -6  13        3.00        6.13      5.80 o
  -7  -5  13        5.04       -4.32      6.54 o
  -6  -5  13        1.56       -6.40      6.40 o
  -5  -5  13        5.20       16.05      7.00 o
  -4  -5  13       13.12        8.33      3.93 o
  -3  -5  13      955.60      980.86     13.24 o
  -2  -5  13       35.45       31.76      2.85 o
  -1  -5  13     1807.11     1747.52     19.37 o
   0  -5  13      983.52      994.43     17.19 o
   1  -5  13     3541.09     3583.98     34.02 o
   2  -5  13      195.99      183.57      5.51 o
   3  -5  13      247.63      252.55      6.39 o
   4  -5  13      175.47      169.94     10.23 o
   5  -5  13       25.15       27.64      5.82 o
   6  -5  13       31.01       28.90      7.03 o
  -7  -4  13       35.29       39.31      9.81 o
  -6  -4  13        1.64       -6.26      6.26 o
  -5  -4  13      416.58      410.91     16.12 o
  -4  -4  13       27.17       36.18      3.53 o
  -3  -4  13      296.80      293.54      6.06 o
  -2  -4  13      153.94      167.42      4.46 o
  -1  -4  13      833.39      890.32     11.49 o
   0  -4  13      554.67      603.30      8.96 o
   1  -4  13      353.26      362.12      6.69 o
   2  -4  13      992.55     1028.72     12.80 o
   3  -4  13      215.49      214.59      5.73 o
   4  -4  13      492.51      499.86      9.80 o
   5  -4  13        5.88       13.52      4.98 o
   6  -4  13       80.09       87.79      6.22 o
  -7  -3  13        0.49       -0.17      6.59 o
  -6  -3  13       24.60       41.62      7.56 o
  -5  -3  13        6.25        0.22      5.47 o
  -4  -3  13     1413.42     1406.98     19.72 o
  -3  -3  13      229.47      228.30      5.24 o
  -2  -3  13     5827.99     5831.27     52.60 o
  -1  -3  13      408.32      452.28      7.31 o
   0  -3  13     5665.56     5808.57     66.85 o
   1  -3  13      485.44      431.25      7.37 o
   2  -3  13      393.49      364.53      6.17 o
   3  -3  13       98.00       93.35      3.59 o
   4  -3  13        1.15        1.92      2.81 o
   5  -3  13        0.07        0.64      3.53 o
   6  -3  13       21.69       25.96      4.62 o
   7  -3  13        2.22        3.79      5.04 o
  -7  -2  13        4.73        2.72      6.62 o
  -6  -2  13       10.53        9.50      5.24 o
  -5  -2  13       28.54       35.09      5.64 o
  -4  -2  13       85.34       62.96      3.25 o
  -3  -2  13       86.66      104.42     10.25 o
  -2  -2  13      288.25      270.22      5.01 o
  -1  -2  13     1707.18     1451.17     16.11 o
   0  -2  13     2531.60     2667.38     26.99 o
   1  -2  13     5035.74     4893.84     45.16 o
   2  -2  13     1387.90     1370.32     14.69 o
   3  -2  13     2131.87     2204.75     22.19 o
   4  -2  13        0.47        1.29      2.97 o
   5  -2  13      131.72      132.83      5.52 o
   6  -2  13       14.03        9.30      3.89 o
   7  -2  13        1.22        1.87      4.64 o
  -7  -1  13       17.54       21.64      7.37 o
  -6  -1  13       98.70       91.17      9.03 o
  -5  -1  13      461.93      492.53     12.77 o
  -4  -1  13      283.18      258.13      5.50 o
  -3  -1  13     2308.27     2439.15     31.04 o
  -2  -1  13       75.57       83.57      3.89 o
  -1  -1  13     2863.19     2723.53     27.43 o
   0  -1  13      643.30      849.62     21.26 o
   1  -1  13       21.50       35.08      4.71 o
   2  -1  13      700.43      667.79      8.10 o
   3  -1  13      787.99      795.26     10.19 o
   4  -1  13      137.04      150.22      5.42 o
   5  -1  13      156.29      148.66      6.41 o
   6  -1  13       39.76       36.85      4.25 o
   7  -1  13       24.32       30.33      4.44 o
  -7   0  13        1.27       -3.87      6.62 o
  -6   0  13        6.97       12.48      9.42 o
  -5   0  13       61.25       70.27      6.70 o
  -4   0  13       76.58       81.15      3.82 o
  -3   0  13     1779.31     1762.64     20.12 o
  -2   0  13     2093.65     2136.20     20.04 o
  -1   0  13     5010.74     5028.40     45.98 o
   0   0  13     9893.56    10095.47     86.29 o
   1   0  13      606.59      618.77     28.41 o
   2   0  13     2997.88     2960.43     28.29 o
   3   0  13        5.74        1.67      2.28 o
   4   0  13      199.94      209.99      5.78 o
   5   0  13      130.42      130.84      5.69 o
   6   0  13       16.16       13.48      4.76 o
   7   0  13       33.43       24.25      4.10 o
  -7   1  13       12.45        6.17      7.21 o
  -6   1  13      125.85      146.56     10.73 o
  -5   1  13       43.94       37.52      6.00 o
  -4   1  13      344.93      324.06      8.77 o
  -3   1  13       18.86       27.01      3.67 o
  -2   1  13       10.93        1.60      2.28 o
  -1   1  13       15.47        0.59      1.90 o
   0   1  13     2665.25     2651.72     25.52 o
   1   1  13     1243.41     1481.65     14.73 o
   2   1  13     5111.05     5272.59     67.39 o
   3   1  13      606.97      570.36      8.52 o
   4   1  13     1567.63     1481.93     17.86 o
   5   1  13      256.93      242.45      7.00 o
   6   1  13      114.10      124.12      5.45 o
   7   1  13        3.98       -4.45      4.45 o
  -7   2  13        3.62       15.95     13.16 o
  -6   2  13       31.38       42.37      8.29 o
  -5   2  13       96.63      118.73      9.89 o
  -4   2  13      700.86      667.44     15.63 o
  -3   2  13      853.73      895.49     12.09 o
  -2   2  13     4537.37     4454.53     40.82 o
  -1   2  13     3560.95     3488.25     32.64 o
   0   2  13     4434.54     4727.27     43.14 o
   1   2  13     1837.10     1890.19     18.88 o
   2   2  13       29.83       26.79      2.69 o
   3   2  13       16.37        3.54      1.23 o
   4   2  13      264.59      262.47      6.31 o
   5   2  13        1.90       -3.41      3.41 o
   6   2  13        7.04       12.60      4.30 o
   7   2  13       18.77       15.63      3.41 o
  -6   3  13        0.53        8.00      7.20 o
  -5   3  13       49.42       38.60      7.98 o
  -4   3  13      165.33      173.30      6.88 o
  -3   3  13       52.34       58.16      5.31 o
  -2   3  13        9.68        8.76      2.24 o
  -1   3  13     4949.81     4891.11     44.83 o
   0   3  13      417.88      407.69      7.17 o
   1   3  13     7241.55     6813.52     58.97 o
   2   3  13      432.14      431.02      8.66 o
   3   3  13     2663.25     2708.26     29.31 o
   4   3  13      365.31      375.90      8.13 o
   5   3  13      214.39      223.29      9.85 o
   6   3  13        7.72        8.71      4.41 o
   7   3  13        6.89        7.63      4.42 o
   8   3  13        0.10       11.44     16.47 o
  -6   4  13        2.63        5.32      7.41 o
  -5   4  13      347.93      332.66     17.80 o
  -4   4  13       38.76       54.13      4.91 o
  -3   4  13      279.67      224.31      7.01 o
  -2   4  13      651.31      580.16      8.29 o
  -1   4  13      747.00      758.13      9.71 o
   0   4  13       76.74       71.70      3.18 o
   1   4  13       48.25       52.28      2.37 o
   2   4  13      667.13      624.81      8.08 o
   3   4  13       52.23       41.47      2.32 o
   4   4  13     1022.00      957.69     12.35 o
   5   4  13        7.35        6.49      3.67 o
   6   4  13      161.42      177.20      6.90 o
   7   4  13        1.80        2.40      4.22 o
   8   4  13        2.49       -1.06      4.21 o
  -6   5  13        0.45       -0.24      7.63 o
  -5   5  13        3.41        6.98      7.73 o
  -4   5  13      344.06      404.63     11.58 o
  -3   5  13       31.51       21.74      3.91 o
  -2   5  13     5618.84     5748.30     55.30 o
  -1   5  13       50.30       44.39      3.13 o
   0   5  13     8313.97     8256.50     73.71 o
   1   5  13      587.35      527.14      7.01 o
   2   5  13     2239.16     2267.56     22.41 o
   3   5  13      138.74      147.96      4.10 o
   4   5  13        0.20       -1.95      2.93 o
   5   5  13       11.80       21.68      3.44 o
   6   5  13       10.86        7.26      3.24 o
   7   5  13       12.82       14.14      3.23 o
   8   5  13        4.81       -0.98      4.15 o
  -6   6  13       33.33       39.40      9.54 o
  -5   6  13       14.67       10.24      7.82 o
  -4   6  13       42.58       27.17      5.48 o
  -3   6  13       34.78       41.02      5.03 o
  -2   6  13       76.06       86.33      4.93 o
  -1   6  13      238.46      260.82      8.83 o
   0   6  13      172.97      151.72      4.60 o
   1   6  13     3248.60     3147.87     31.56 o
   2   6  13      475.34      435.80      6.77 o
   3   6  13     4537.90     4474.01     41.63 o
   4   6  13       42.25       39.57      3.82 o
   5   6  13      772.74      706.79     12.36 o
   6   6  13        8.30        1.35      3.23 o
   7   6  13       19.83       29.51      3.69 o
  -6   7  13        5.74       13.21     12.52 o
  -5   7  13       92.31      120.81     15.63 o
  -4   7  13        6.02        2.84      7.34 o
  -3   7  13      829.33      791.77     17.98 o
  -2   7  13       33.65       41.06      5.77 o
  -1   7  13     2582.47     2537.95     39.73 o
   0   7  13      258.17      232.76      6.17 o
   1   7  13      240.87      226.89      6.16 o
   2   7  13      105.68       99.70      3.42 o
   3   7  13      314.62      315.14      5.98 o
   4   7  13      171.97      158.57      6.17 o
   5   7  13      224.43      227.23      7.91 o
   6   7  13       13.68       18.31      4.20 o
   7   7  13       16.89       23.13      3.82 o
  -5   8  13        1.80       40.62     14.00 o
  -4   8  13       45.79       23.32      7.35 o
  -3   8  13      508.63      496.75     16.37 o
  -2   8  13      312.55      358.45     14.07 o
  -1   8  13     1446.25     1442.33     23.31 o
   0   8  13     2546.57     2425.80     32.44 o
   1   8  13      596.81      600.12      9.54 o
   2   8  13     1901.29     1838.74     19.63 o
   3   8  13      755.82      735.80     10.00 o
   4   8  13      676.88      675.82     10.97 o
   5   8  13       24.39       31.31      5.01 o
   6   8  13       33.26       33.80      4.84 o
   7   8  13        1.09       -1.55      3.61 o
  -5   9  13        5.71       -9.37     11.63 o
  -4   9  13      107.11       87.13     11.50 o
  -3   9  13        3.22        4.97      8.04 o
  -2   9  13      135.68      148.36      8.44 o
  -1   9  13      370.17      351.93     11.87 o
   0   9  13       93.80       89.88      5.01 o
   1   9  13       40.89       36.79      3.57 o
   2   9  13      787.18      796.33     11.74 o
   3   9  13      624.46      651.48     10.16 o
   4   9  13       68.99       76.12      4.38 o
   5   9  13      178.63      182.71      8.64 o
   6   9  13       10.21        9.78      4.77 o
   7   9  13       23.48       23.32      6.43 o
  -4  10  13       18.13       32.73     14.59 o
  -3  10  13       32.22       44.35     15.68 o
  -2  10  13      571.68      544.88     15.50 o
  -1  10  13      922.23      898.77     19.92 o
   0  10  13      279.45      289.63      9.90 o
   1  10  13     1586.39     1520.35     22.74 o
   2  10  13      132.67      130.46      5.48 o
   3  10  13       89.08       92.88      5.53 o
   4  10  13      109.37      110.18      6.47 o
   5  10  13       44.12       34.70      7.52 o
   6  10  13        8.27       13.33      6.62 o
   7  10  13        0.55       -0.22      5.78 o
  -4  11  13       25.60       32.04     14.49 o
  -3  11  13        0.15       12.23     13.31 o
  -2  11  13       31.26       39.81      9.41 o
  -1  11  13       37.50       48.55      6.96 o
   0  11  13       29.60       34.32      6.56 o
   1  11  13      373.01      411.80     11.76 o
   2  11  13       43.91       41.69      4.74 o
   3  11  13      548.68      592.92     14.37 o
   4  11  13      218.10      207.66     10.75 o
   5  11  13        8.48        7.23      9.07 o
   6  11  13       71.15       68.49     10.70 o
   7  11  13        2.19       11.58      6.71 o
  -3  12  13       33.42       24.26     15.38 o
  -2  12  13       46.33       48.41     15.97 o
  -1  12  13       17.05       43.12     20.71 o
   0  12  13      348.16      344.80     13.73 o
   1  12  13       97.70      107.54      7.97 o
   2  12  13        0.54       -1.91      5.68 o
   3  12  13      156.79      162.32      7.93 o
   4  12  13      278.87      325.79     13.74 o
   5  12  13        5.56        2.56      6.97 o
   6  12  13       53.58       59.26      9.44 o
  -3  13  13        9.99       27.02     15.87 o
  -2  13  13      135.40      157.26     21.10 o
  -1  13  13       26.82       30.21     10.77 o
   0  13  13      466.44      483.84     21.03 o
   1  13  13      180.87      161.29     15.53 o
   2  13  13      134.14      149.45      8.15 o
   3  13  13      188.12      177.94      9.42 o
   4  13  13        1.64       12.84      6.84 o
   5  13  13      109.17      130.90     12.08 o
   6  13  13        4.66       -3.55      7.28 o
  -2  14  13       77.58      107.08     20.61 o
  -1  14  13       36.21       26.95     10.80 o
   0  14  13      225.83      249.44     16.73 o
   1  14  13       25.37       26.22      9.72 o
   2  14  13      169.75      170.38     20.51 o
   3  14  13      163.26      176.37     11.51 o
   4  14  13       40.74       43.78     14.69 o
   5  14  13       47.42       50.28     14.49 o
  -1  15  13      111.41      120.23     19.82 o
   0  15  13      109.61      109.36     14.08 o
   1  15  13       21.88        5.11      9.71 o
   2  15  13      152.16      184.97     21.40 o
   3  15  13       19.86       14.49     13.61 o
   4  15  13       22.76       45.45     14.59 o
   5  15  13       28.62        2.17     12.72 o
   0  16  13       14.84       17.12     11.54 o
   1  16  13       48.76       58.30     12.72 o
   2  16  13       77.39      108.95     19.82 o
   3  16  13        0.67        5.62     14.69 o
   4  16  13       57.82       80.85     17.55 o
  -1 -15  14       22.00       16.99     11.69 o
  -3 -14  14        5.06       -9.76     14.40 o
  -2 -14  14       17.15       30.96     15.97 o
  -1 -14  14       65.04       53.16     14.15 o
   0 -14  14       10.37        2.85      8.47 o
   1 -14  14       23.29       36.72     11.20 o
  -4 -13  14       82.50      107.96     18.73 o
  -3 -13  14        3.10      -12.82     12.82 o
  -2 -13  14       96.43       94.95     18.54 o
  -1 -13  14       39.62       47.22      9.44 o
   0 -13  14       31.52       48.93      9.51 o
   1 -13  14       70.62       88.18     10.58 o
   2 -13  14        1.77      -15.94     17.70 o
  -5 -12  14        7.12       -7.79     13.41 o
  -4 -12  14       11.35       13.51     13.90 o
  -3 -12  14       28.47       36.78     14.00 o
  -2 -12  14      101.60       95.39     12.08 o
  -1 -12  14       60.71       85.05     14.35 o
   0 -12  14      194.19      180.77     12.39 o
   1 -12  14      116.00      125.61     13.21 o
   2 -12  14       10.40       -2.01     37.91 o
   3 -12  14       40.48       34.69     12.55 o
  -5 -11  14       29.57       33.13     14.10 o
  -4 -11  14        0.01       12.13     12.72 o
  -3 -11  14      124.85      156.73     13.21 o
  -2 -11  14      140.93      134.04     10.35 o
  -1 -11  14        6.72        8.65      8.45 o
   0 -11  14      114.41      118.22      9.96 o
   1 -11  14       37.38       51.54     15.78 o
   2 -11  14       42.02       51.86     15.97 o
   3 -11  14       32.44       52.66     12.91 o
   4 -11  14        0.47       -1.77     13.71 o
  -6 -10  14       10.64       -3.09     10.90 o
  -5 -10  14       56.48       69.52     11.05 o
  -4 -10  14        1.94       -6.29      6.29 o
  -3 -10  14      337.37      342.44     17.55 o
  -2 -10  14       67.24       81.07      8.64 o
  -1 -10  14      617.96      595.66     18.60 o
   0 -10  14      227.90      272.97     11.65 o
   1 -10  14       32.26       34.72     13.18 o
   2 -10  14      117.93      142.81     17.30 o
   3 -10  14        4.00        0.09      8.00 o
   4 -10  14        1.17       -7.92      7.92 o
  -6  -9  14        3.48       -7.02      7.59 o
  -5  -9  14       15.35       15.45      8.59 o
  -4  -9  14        0.18       -5.80      5.80 o
  -3  -9  14        7.92       17.98      6.68 o
  -2  -9  14        1.73       -4.97      4.97 o
  -1  -9  14       83.46       77.75      8.29 o
   0  -9  14      469.13      466.66     13.88 o
   1  -9  14        0.46       -1.81      5.04 o
   2  -9  14      158.23      157.36      9.26 o
   3  -9  14       25.24       20.36      7.16 o
   4  -9  14       14.39       20.92      8.31 o
   5  -9  14       13.18       12.21      8.48 o
  -6  -8  14       32.74       38.84      8.95 o
  -5  -8  14        2.60       -1.66      7.42 o
  -4  -8  14      248.64      267.06     11.86 o
  -3  -8  14      305.22      353.94     10.55 o
  -2  -8  14       28.01       24.90      4.84 o
  -1  -8  14      358.82      352.42     11.79 o
   0  -8  14        7.47       13.55      4.84 o
   1  -8  14      397.44      431.37     10.92 o
   2  -8  14       97.23      104.34      6.99 o
   3  -8  14        8.12        4.09      4.79 o
   4  -8  14       24.15       22.71      5.33 o
   5  -8  14       27.94       45.03      9.08 o
  -7  -7  14        6.39       15.22      8.26 o
  -6  -7  14        5.20        1.87     12.13 o
  -5  -7  14        2.49       10.02      7.67 o
  -4  -7  14        7.74       -0.64      5.34 o
  -3  -7  14      273.61      288.62      9.26 o
  -2  -7  14       32.87       35.01      4.22 o
  -1  -7  14     2770.41     2697.48     34.42 o
   0  -7  14      262.36      240.13      7.61 o
   1  -7  14      867.57      809.52     14.60 o
   2  -7  14       54.05       51.65      5.15 o
   3  -7  14       30.40       35.60      5.27 o
   4  -7  14       94.99       96.85      8.27 o
   5  -7  14        8.94       -0.15      6.00 o
  -7  -6  14       22.85       30.47      8.40 o
  -6  -6  14        0.12       -1.56      7.10 o
  -5  -6  14       68.65       87.36      9.81 o
  -4  -6  14       90.38      100.35      7.28 o
  -3  -6  14       48.56       39.27      4.09 o
  -2  -6  14      664.85      708.35     11.80 o
  -1  -6  14      172.64      175.93      5.40 o
   0  -6  14        8.91        6.42      3.05 o
   1  -6  14       43.96       46.62      3.83 o
   2  -6  14      366.65      353.06      8.08 o
   3  -6  14      104.95      103.85      6.26 o
   4  -6  14      180.78      174.38      7.39 o
   5  -6  14       20.72       17.51      8.01 o
   6  -6  14       20.01       16.83      5.55 o
  -7  -5  14        3.54       10.74      7.15 o
  -6  -5  14       36.26       45.99      8.61 o
  -5  -5  14      157.77      144.69     10.88 o
  -4  -5  14      470.27      490.55     11.51 o
  -3  -5  14      217.46      211.76      6.46 o
  -2  -5  14     3361.65     3290.64     31.59 o
  -1  -5  14       85.28       90.25      3.68 o
   0  -5  14     1887.70     1916.98     22.43 o
   1  -5  14        0.63       -0.86      2.64 o
   2  -5  14       78.48       81.74      4.08 o
   3  -5  14       18.15        9.25      3.26 o
   4  -5  14        0.19       -3.78      3.78 o
   5  -5  14        0.00       -4.31      4.31 o
   6  -5  14       27.47       27.74      5.34 o
  -7  -4  14       29.75       35.02      8.02 o
  -6  -4  14       23.93       31.70      7.88 o
  -5  -4  14        0.14        0.45      6.69 o
  -4  -4  14       17.25       22.38      4.14 o
  -3  -4  14      186.16      192.01      6.04 o
  -2  -4  14      718.70      750.88      9.31 o
  -1  -4  14      643.14      601.38      8.52 o
   0  -4  14     4126.90     4101.49     62.92 o
   1  -4  14     1780.08     1667.70     18.75 o
   2  -4  14      425.59      433.01      7.68 o
   3  -4  14     1242.58     1146.29     13.59 o
   4  -4  14        0.52       -1.74      3.16 o
   5  -4  14       60.34       58.72      5.56 o
   6  -4  14        4.36       -4.46      4.46 o
  -7  -3  14        9.10       14.00      7.39 o
  -6  -3  14       93.54       80.49      9.06 o
  -5  -3  14      117.55      134.73     15.53 o
  -4  -3  14       38.67       33.11      4.25 o
  -3  -3  14     2538.90     2516.27     26.38 o
  -2  -3  14      618.76      631.45     12.60 o
  -1  -3  14     1473.35     1413.64     16.24 o
   0  -3  14        1.22       -1.87      1.87 o
   1  -3  14       71.85       76.65      3.66 o
   2  -3  14        5.71        2.68      2.64 o
   3  -3  14      601.18      584.17      8.42 o
   4  -3  14       69.73       55.44      3.86 o
   5  -3  14       94.82      110.45      5.54 o
   6  -3  14       11.76       11.21      5.01 o
   7  -3  14        3.95        0.66      5.97 o
  -7  -2  14        2.49       -6.61     13.06 o
  -6  -2  14        1.47        3.28      6.97 o
  -5  -2  14      161.94      162.18      8.65 o
  -4  -2  14       35.89       45.56      3.67 o
  -3  -2  14     1579.57     1553.49     17.48 o
  -2  -2  14     1578.91     1483.62     15.69 o
  -1  -2  14     2676.56     2669.40     27.30 o
   0  -2  14     5917.54     5562.67     67.52 o
   1  -2  14     1964.31     2014.63     21.54 o
   2  -2  14     1718.65     1714.65     17.80 o
   3  -2  14      121.05      139.64      4.33 o
   4  -2  14       98.85       88.44      5.09 o
   5  -2  14       30.30       32.86      4.48 o
   6  -2  14        0.17        2.25      3.84 o
   7  -2  14        3.78        3.20      4.70 o
  -7  -1  14        6.06       -6.75      6.75 o
  -6  -1  14       43.77       54.24      8.15 o
  -5  -1  14       85.60       70.06      6.22 o
  -4  -1  14      148.06      129.45      4.40 o
  -3  -1  14       33.66       27.68      4.96 o
  -2  -1  14        2.09        5.46      2.83 o
  -1  -1  14      199.99      245.09      8.94 o
   0  -1  14      570.79      518.79      7.69 o
   1  -1  14      422.14      372.64      6.01 o
   2  -1  14     3935.47     3804.54     37.65 o
   3  -1  14      606.69      601.21      8.69 o
   4  -1  14     1100.48     1021.13     14.89 o
   5  -1  14      130.00      119.73      5.82 o
   6  -1  14        7.67       14.88      4.08 o
   7  -1  14       13.15        7.23      4.72 o
  -7   0  14        0.17       -6.69      6.69 o
  -6   0  14       63.72       66.40      8.54 o
  -5   0  14       57.58       74.24      6.80 o
  -4   0  14      962.05      925.66     17.15 o
  -3   0  14     1505.74     1496.25     18.00 o
  -2   0  14     5448.09     5621.56     48.73 o
  -1   0  14      290.29      261.67     16.66 o
   0   0  14     2248.49     2413.17     22.63 o
   1   0  14     1587.65     1542.40     15.33 o
   2   0  14       62.75       73.65      3.61 o
   3   0  14       57.88       59.04      3.04 o
   4   0  14       44.54       37.42      4.19 o
   5   0  14      121.01      129.21      5.74 o
   6   0  14       16.88        7.95      3.55 o
   7   0  14       31.94       40.30      4.57 o
  -7   1  14        7.55       -2.72      7.49 o
  -6   1  14        2.36       14.36      7.14 o
  -5   1  14        4.16       -4.76      4.76 o
  -4   1  14       14.73       11.10      3.72 o
  -3   1  14      399.56      436.18      7.82 o
  -2   1  14       27.01       21.99      2.55 o
  -1   1  14     6490.11     6302.80     56.88 o
   0   1  14      984.98      943.48     10.84 o
   1   1  14     9787.55     9639.81     86.28 o
   2   1  14      769.40      762.57      9.31 o
   3   1  14     2110.00     2184.66     22.93 o
   4   1  14      330.90      320.98      7.31 o
   5   1  14        2.76        0.54      5.51 o
   6   1  14      154.29      157.05     10.69 o
   7   1  14        3.10       -5.05      5.05 o
  -7   2  14       18.58       16.86      7.59 o
  -6   2  14       10.08        5.83      7.32 o
  -5   2  14      302.32      284.76     14.34 o
  -4   2  14       97.15      114.27      6.20 o
  -3   2  14     1588.02     1517.12     19.33 o
  -2   2  14      311.83      305.86     11.73 o
  -1   2  14      805.65      817.28      9.97 o
   0   2  14       40.24       33.37      2.55 o
   1   2  14      928.81      986.90     11.27 o
   2   2  14     4270.31     4228.57     36.34 o
   3   2  14        2.00       -1.13      2.44 o
   4   2  14     2047.87     2023.93     27.13 o
   5   2  14       24.79       24.92      4.22 o
   6   2  14      150.55      167.70     10.33 o
   7   2  14        3.89       -1.83      3.76 o
  -6   3  14       13.21       33.19      9.42 o
  -5   3  14        4.27        8.86      7.16 o
  -4   3  14     1054.57     1119.09     18.74 o
  -3   3  14        0.09       -3.06      3.06 o
  -2   3  14     5273.45     5350.77     57.43 o
  -1   3  14        0.38       -1.80      1.80 o
   0   3  14     5182.16     4990.68     45.69 o
   1   3  14     1078.59     1221.49     12.77 o
   2   3  14     2865.99     3015.99     26.75 o
   3   3  14      747.59      830.17     10.16 o
   4   3  14       58.84       61.35      5.47 o
   5   3  14       67.36       50.92      4.73 o
   6   3  14        7.88        3.75      3.83 o
   7   3  14        8.21       15.92      3.95 o
  -6   4  14        3.34        8.21      7.77 o
  -5   4  14       68.84       86.18     10.18 o
  -4   4  14       54.37       37.27      5.20 o
  -3   4  14       16.96       11.39      3.71 o
  -2   4  14        1.10        2.95      2.44 o
  -1   4  14      848.52      822.64     11.00 o
   0   4  14      660.73      593.10      8.52 o
   1   4  14     2833.13     2564.47     23.86 o
   2   4  14      544.80      457.08      6.75 o
   3   4  14     3716.78     3680.80     37.97 o
   4   4  14        0.06        3.69      2.84 o
   5   4  14      162.65      179.74      9.08 o
   6   4  14       13.92       10.41      3.89 o
   7   4  14        4.96        6.33      3.82 o
  -6   5  14        6.38        2.41      7.70 o
  -5   5  14      180.87      218.21     14.84 o
  -4   5  14       22.85       -0.58      4.77 o
  -3   5  14     1414.54     1429.59     20.96 o
  -2   5  14       43.29       44.91      4.04 o
  -1   5  14     2135.90     2014.03     24.71 o
   0   5  14      553.08      518.41      7.56 o
   1   5  14      328.33      315.96      6.02 o
   2   5  14        0.35        0.87      2.18 o
   3   5  14      627.11      579.72      7.88 o
   4   5  14        1.96       -5.34      5.34 o
   5   5  14      324.19      323.11      8.13 o
   6   5  14       45.50       55.03      4.25 o
   7   5  14       12.03        8.73      3.39 o
  -6   6  14       18.17       25.44      9.27 o
  -5   6  14        0.07       -3.19      7.56 o
  -4   6  14        0.03       -4.74      4.74 o
  -3   6  14      738.89      684.07     14.15 o
  -2   6  14      744.49      761.07     16.59 o
  -1   6  14     2292.46     2190.48     46.10 o
   0   6  14     2376.27     2340.06     24.78 o
   1   6  14      321.64      301.22      6.01 o
   2   6  14     3724.86     3719.17     39.59 o
   3   6  14      202.09      198.35      4.92 o
   4   6  14     1544.91     1558.90     20.58 o
   5   6  14       58.36       56.15      4.55 o
   6   6  14       10.55       11.22      3.56 o
   7   6  14       22.96       26.40      3.71 o
  -5   7  14        0.90       -0.09      7.84 o
  -4   7  14      312.30      302.25     13.40 o
  -3   7  14       82.87       89.16      7.27 o
  -2   7  14     1441.59     1346.26     32.43 o
  -1   7  14       84.39       62.13      4.54 o
   0   7  14       19.06       11.73      2.91 o
   1   7  14        5.95        4.31      2.31 o
   2   7  14      238.78      197.18      4.96 o
   3   7  14      254.79      237.28      6.01 o
   4   7  14      217.75      179.49      6.25 o
   5   7  14       39.81       42.45      5.70 o
   6   7  14       56.49       75.02      5.81 o
   7   7  14       18.55       19.67      3.93 o
  -5   8  14        1.17        0.99     12.03 o
  -4   8  14       80.68       85.62     14.72 o
  -3   8  14       37.47       60.66      7.82 o
  -2   8  14      803.71      779.38     17.68 o
  -1   8  14      906.97      821.35     17.86 o
   0   8  14      665.85      634.76     10.79 o
   1   8  14     1859.61     1837.59     22.04 o
   2   8  14      167.39      160.04      5.90 o
   3   8  14       46.70       67.82      3.62 o
   4   8  14       76.04       66.69      3.88 o
   5   8  14        0.50       -3.85      3.86 o
   6   8  14        2.06        1.32      3.75 o
   7   8  14        4.69        4.30      3.81 o
  -5   9  14        9.27       21.79     12.82 o
  -4   9  14        6.23        2.37     12.03 o
  -3   9  14        0.03        6.92      7.48 o
  -2   9  14       17.98       25.82      7.02 o
  -1   9  14      138.08      161.47     10.64 o
   0   9  14       24.90       19.99      5.92 o
   1   9  14     1133.15     1083.33     17.40 o
   2   9  14      589.35      527.04      9.28 o
   3   9  14      972.65      941.38     12.20 o
   4   9  14      254.60      274.33      6.85 o
   5   9  14       61.18       70.81      6.36 o
   6   9  14        9.03        0.81      4.52 o
   7   9  14        0.49        0.41      4.34 o
  -4  10  14       58.44       44.66     14.79 o
  -3  10  14       21.01       15.40     15.58 o
  -2  10  14      436.61      455.86     14.37 o
  -1  10  14       40.89       43.19      9.44 o
   0  10  14       43.65       46.65      6.08 o
   1  10  14       89.47       83.87      5.74 o
   2  10  14        5.31       -0.27      3.39 o
   3  10  14       58.79       65.77      5.30 o
   4  10  14      225.69      225.27      8.62 o
   5  10  14        0.11        1.97      6.54 o
   6  10  14      115.61      139.37      9.06 o
   7  10  14        5.66        2.16      5.09 o
  -4  11  14        9.52      -12.42     12.42 o
  -3  11  14       46.78       15.68     13.90 o
  -2  11  14      422.13      465.67     20.18 o
  -1  11  14       12.14       15.32      6.16 o
   0  11  14      627.21      640.51     16.86 o
   1  11  14       30.97       16.89      5.16 o
   2  11  14      330.47      336.66      9.24 o
   3  11  14      396.67      400.20     11.30 o
   4  11  14        0.14       -5.09      5.09 o
   5  11  14       53.00       47.93      8.36 o
   6  11  14       27.80       27.06      7.86 o
   7  11  14        4.13       -0.60      6.61 o
  -3  12  14       90.92      110.73     17.94 o
  -2  12  14        3.15      -10.85     11.44 o
  -1  12  14       42.15       30.83     10.49 o
   0  12  14      104.95      108.53     12.57 o
   1  12  14      189.15      188.22     12.74 o
   2  12  14      137.40      141.98      7.71 o
   3  12  14      360.64      382.72     11.62 o
   4  12  14       14.37       23.61      6.70 o
   5  12  14      121.82      125.11     17.94 o
   6  12  14        1.89      -10.59     13.66 o
  -3  13  14       60.79       67.93     18.24 o
  -2  13  14        0.76      -13.31     13.31 o
  -1  13  14      195.07      237.16     16.10 o
   0  13  14      163.92      178.10     14.26 o
   1  13  14       14.73        9.81      9.38 o
   2  13  14      164.99      175.40      9.70 o
   3  13  14        7.78        8.54      5.79 o
   4  13  14        4.95        8.20      5.82 o
   5  13  14       18.23        9.84      8.33 o
   6  13  14        0.06       -7.49      7.49 o
  -2  14  14        4.23       13.11     15.58 o
  -1  14  14       60.08       67.57     12.27 o
   0  14  14       71.07       90.61     13.46 o
   1  14  14       35.51       42.89     19.47 o
   2  14  14      181.60      226.08     22.38 o
   3  14  14       49.22       42.81     10.53 o
   4  14  14      104.21      121.34     23.07 o
   5  14  14       38.00       38.06     13.90 o
  -1  15  14       54.44       69.82     13.31 o
   0  15  14        0.09        0.83      9.83 o
   1  15  14       46.00       35.75     15.43 o
   2  15  14      106.65      119.60     19.33 o
   3  15  14        0.87        2.56     13.41 o
   4  15  14       90.15      124.99     21.10 o
   5  15  14       14.62        2.28      8.81 o
   0  16  14        7.57       -0.87     10.77 o
   1  16  14      156.97      165.27     15.78 o
   2  16  14       16.13       15.48     15.97 o
   3  16  14       58.08       71.09     17.55 o
   4  16  14       20.77       29.48     14.99 o
  -3 -14  15        0.81       -4.83     14.89 o
  -2 -14  15       34.68       29.97     16.86 o
  -1 -14  15        0.93        2.92     15.18 o
   0 -14  15       15.30       14.11      8.85 o
   1 -14  15       14.91       15.28     16.07 o
  -4 -13  15        8.87        3.16     14.59 o
  -3 -13  15       19.93       -1.87     14.40 o
  -2 -13  15       31.23       40.23     16.47 o
  -1 -13  15        3.68       11.20      9.96 o
   0 -13  15       12.02        3.45      8.29 o
   1 -13  15       76.53       74.28     12.60 o
   2 -13  15       19.29       15.08     15.73 o
  -5 -12  15       22.39       12.32     13.90 o
  -4 -12  15       12.40       -4.04     14.10 o
  -3 -12  15       73.00       66.85     16.56 o
  -2 -12  15       63.72       93.93     11.85 o
  -1 -12  15       51.18       52.49     10.77 o
   0 -12  15      100.87      121.10     11.11 o
   1 -12  15        0.12        0.23      8.16 o
   2 -12  15       38.71       36.62     14.99 o
   3 -12  15       11.72        3.94     12.37 o
  -5 -11  15        1.24       15.87     13.61 o
  -4 -11  15        2.59        6.31     13.80 o
  -3 -11  15       40.24       51.69     10.29 o
  -2 -11  15        9.25       10.19      8.41 o
  -1 -11  15      149.70      140.69     12.90 o
   0 -11  15      105.03      108.78     10.07 o
   1 -11  15        0.00       -7.34      7.34 o
   2 -11  15      102.70      114.47     17.75 o
   3 -11  15       18.57       21.52     11.60 o
  -6 -10  15        6.20        1.71      8.73 o
  -5 -10  15        1.51        1.62     10.35 o
  -4 -10  15       74.43       83.02     15.78 o
  -3 -10  15       10.19       19.87      8.32 o
  -2 -10  15       69.44       66.00     11.51 o
  -1 -10  15       71.11       95.72      9.61 o
   0 -10  15       15.96       24.02      6.58 o
   1 -10  15       20.52       17.80      7.09 o
   2 -10  15       44.70       63.40     15.97 o
   3 -10  15        2.13        5.08      9.65 o
   4 -10  15       16.64       13.95      8.69 o
  -6  -9  15        0.81       -7.55      7.82 o
  -5  -9  15        4.46       -5.46      8.47 o
  -4  -9  15        2.16       -1.27      5.92 o
  -3  -9  15      383.84      383.33     14.83 o
  -2  -9  15        5.40       15.17      6.68 o
  -1  -9  15      197.56      203.11     11.19 o
   0  -9  15        0.49        4.92      5.94 o
   1  -9  15      341.63      362.87     11.57 o
   2  -9  15       66.44       60.28      6.52 o
   3  -9  15       29.18       26.28      9.19 o
   4  -9  15       48.24       58.26     13.31 o
  -6  -8  15        0.07        7.64      7.94 o
  -5  -8  15        0.32       -6.36      7.53 o
  -4  -8  15       50.76       62.38     10.31 o
  -3  -8  15        5.76        2.38      6.21 o
  -2  -8  15       11.80        8.12      5.11 o
  -1  -8  15       25.11       18.47      4.64 o
   0  -8  15      416.73      408.26     13.12 o
   1  -8  15      312.27      314.95     10.63 o
   2  -8  15      268.65      276.64      9.36 o
   3  -8  15       93.66       90.00      6.70 o
   4  -8  15      108.46      114.03      9.16 o
   5  -8  15        0.50       -8.11     13.00 o
  -6  -7  15       10.62        2.91      7.70 o
  -5  -7  15       23.70       19.08      8.03 o
  -4  -7  15      355.18      389.21     15.26 o
  -3  -7  15      270.85      231.47      8.90 o
  -2  -7  15     1170.85     1138.86     18.12 o
  -1  -7  15      241.50      264.43      8.77 o
   0  -7  15      362.55      356.95     11.89 o
   1  -7  15      267.88      258.87      8.49 o
   2  -7  15      115.61      121.24      8.04 o
   3  -7  15        0.68       -3.96      3.96 o
   4  -7  15       27.77       26.20      5.22 o
   5  -7  15        6.87        1.79      5.36 o
  -7  -6  15        1.21       -5.63      7.34 o
  -6  -6  15        0.83       -6.73      6.73 o
  -5  -6  15        2.68        1.50     14.89 o
  -4  -6  15        2.65        0.88      5.22 o
  -3  -6  15      190.25      167.58      6.75 o
  -2  -6  15     1410.10     1378.66     21.29 o
  -1  -6  15      714.79      685.56     11.00 o
   0  -6  15     1827.51     1790.06     25.46 o
   1  -6  15     1365.30     1373.44     16.17 o
   2  -6  15       97.75       91.73      4.74 o
   3  -6  15      450.03      468.81     10.47 o
   4  -6  15        0.33       -1.34      3.89 o
   5  -6  15       75.95       80.95      6.89 o
   6  -6  15        0.24        3.96      5.27 o
  -7  -5  15       16.79       10.35      8.28 o
  -6  -5  15       29.89       20.67      7.70 o
  -5  -5  15      268.50      264.23     14.45 o
  -4  -5  15       59.73       50.42      5.80 o
  -3  -5  15      806.38      829.13     13.04 o
  -2  -5  15       21.86       18.93      3.19 o
  -1  -5  15     2437.60     2411.50     35.64 o
   0  -5  15        3.74        4.44      2.76 o
   1  -5  15        3.50        0.92      2.89 o
   2  -5  15       51.81       49.70      3.80 o
   3  -5  15      282.02      296.11      7.53 o
   4  -5  15        3.83        3.37      3.75 o
   5  -5  15       13.83       11.57      5.51 o
   6  -5  15        4.49       -0.11      4.90 o
  -7  -4  15        0.08        9.14     11.44 o
  -6  -4  15        0.72        0.13      6.70 o
  -5  -4  15       15.96       14.05      7.46 o
  -4  -4  15       75.28       79.36      5.80 o
  -3  -4  15      573.41      551.21     10.66 o
  -2  -4  15     1004.27      927.64     11.46 o
  -1  -4  15     1952.73     1911.34     21.10 o
   0  -4  15     1797.63     1699.17     20.43 o
   1  -4  15      395.19      414.19      8.17 o
   2  -4  15      839.57      787.98     11.70 o
   3  -4  15       14.26       16.49      3.02 o
   4  -4  15       31.21       26.86      4.00 o
   5  -4  15       11.55       14.55      4.86 o
   6  -4  15        4.74        9.32      5.30 o
  -7  -3  15       13.25       10.25      7.68 o
  -6  -3  15       73.98       70.77      9.10 o
  -5  -3  15       34.38       25.75      8.78 o
  -4  -3  15      348.20      319.62     11.80 o
  -3  -3  15       47.24       41.38      3.44 o
  -2  -3  15       22.08       28.50      2.97 o
  -1  -3  15       95.25      100.84      3.63 o
   0  -3  15      407.64      393.64      8.59 o
   1  -3  15      173.67      152.01      5.00 o
   2  -3  15     1196.46     1117.80     13.86 o
   3  -3  15      540.44      536.35      8.36 o
   4  -3  15      174.66      199.67      6.57 o
   5  -3  15       93.34       65.31      6.32 o
   6  -3  15        4.91        4.75      5.83 o
   7  -3  15        5.76       16.15      6.32 o
  -7  -2  15        0.14       -5.41      7.01 o
  -6  -2  15       34.83       34.98      8.08 o
  -5  -2  15       47.14       54.67      8.33 o
  -4  -2  15      517.41      517.78     11.39 o
  -3  -2  15      527.50      520.19      8.72 o
  -2  -2  15     2219.40     2184.32     21.90 o
  -1  -2  15     4056.79     3969.83     59.70 o
   0  -2  15     1615.78     1618.29     17.97 o
   1  -2  15      610.92      590.08      8.65 o
   2  -2  15        3.89        4.74      2.54 o
   3  -2  15        0.03        3.70      2.53 o
   4  -2  15        0.72        1.68      3.36 o
   5  -2  15       73.57       76.73      5.51 o
   6  -2  15        2.12        8.93      4.69 o
   7  -2  15        8.62       11.48      5.18 o
  -7  -1  15        9.19       18.34      7.89 o
  -6  -1  15       34.60       11.66      7.28 o
  -5  -1  15        2.88        3.99      5.34 o
  -4  -1  15       29.67       25.94      3.72 o
  -3  -1  15      685.85      721.71     15.40 o
  -2  -1  15      136.04      127.08      4.56 o
  -1  -1  15     5370.50     5394.46     51.96 o
   0  -1  15      445.87      374.55      6.63 o
   1  -1  15     5011.77     4777.46     46.77 o
   2  -1  15      137.79      120.39      6.80 o
   3  -1  15     1815.18     1798.51     19.82 o
   4  -1  15      533.19      525.56     10.31 o
   5  -1  15       27.10       20.96      4.24 o
   6  -1  15        5.22        4.82      3.87 o
   7  -1  15        8.91        8.27      4.80 o
  -7   0  15       17.67       23.84      8.82 o
  -6   0  15       21.75       33.76      7.87 o
  -5   0  15      329.90      298.89     14.55 o
  -4   0  15      210.23      200.95      7.72 o
  -3   0  15     1603.91     1458.61     18.89 o
  -2   0  15      421.40      594.08     30.73 o
  -1   0  15     3221.50     3252.50     31.14 o
   0   0  15       58.91      123.24      5.47 o
   1   0  15        7.92       13.35      2.37 o
   2   0  15      718.19      666.27      8.78 o
   3   0  15        4.96        3.55      2.70 o
   4   0  15      341.54      313.14      7.44 o
   5   0  15        6.04        5.41      3.67 o
   6   0  15        6.28        7.13      3.81 o
   7   0  15        0.73       -3.74      3.74 o
  -7   1  15        0.14       -0.80     12.13 o
  -6   1  15       22.02       34.03      9.07 o
  -5   1  15        0.15       -1.39      6.96 o
  -4   1  15      245.46      291.36      8.94 o
  -3   1  15       95.70       92.12      4.42 o
  -2   1  15     3727.66     3555.75     35.26 o
  -1   1  15       92.22       84.10      4.09 o
   0   1  15     5672.65     5559.31     51.07 o
   1   1  15      839.18      931.45     24.52 o
   2   1  15      254.03      238.41      5.10 o
   3   1  15       53.86       57.74      3.07 o
   4   1  15      354.53      339.66      7.73 o
   5   1  15       46.17       36.66      4.87 o
   6   1  15      108.16      120.40      5.77 o
   7   1  15        3.28       -3.45      3.45 o
  -6   2  15       61.05       69.66      9.53 o
  -5   2  15       34.76       29.82      7.90 o
  -4   2  15        2.94        2.10      3.90 o
  -3   2  15       40.25       49.04      7.00 o
  -2   2  15        9.76        2.15      2.28 o
  -1   2  15     2994.86     3182.35     30.46 o
   0   2  15        7.88        5.77      2.07 o
   1   2  15     2790.11     2706.57     26.36 o
   2   2  15     2225.28     2240.09     20.64 o
   3   2  15     1596.01     1679.96     23.69 o
   4   2  15       85.86       78.58      4.41 o
   5   2  15      240.86      233.25      8.25 o
   6   2  15       59.06       56.86      5.30 o
   7   2  15        0.05       -3.91      3.91 o
  -6   3  15       25.69       18.16      8.46 o
  -5   3  15      212.93      243.23     13.98 o
  -4   3  15        9.29       11.49      4.54 o
  -3   3  15     1053.63     1012.62     22.75 o
  -2   3  15        2.36        4.75      2.40 o
  -1   3  15     3774.49     3608.37     36.29 o
   0   3  15       18.39        5.05      2.17 o
   1   3  15      613.81      591.10      7.75 o
   2   3  15        7.00       11.50      2.22 o
   3   3  15      368.38      433.74      6.51 o
   4   3  15     1044.87     1034.48     15.07 o
   5   3  15      147.11      146.56      7.00 o
   6   3  15       73.88       69.40      5.30 o
   7   3  15        8.79       10.15      4.09 o
  -6   4  15        3.96        2.98      7.76 o
  -5   4  15        8.97       10.16      7.81 o
  -4   4  15        0.74       -4.33      4.33 o
  -3   4  15      697.43      714.95     12.91 o
  -2   4  15     1024.43     1097.34     13.63 o
  -1   4  15     1469.73     1405.94     17.44 o
   0   4  15     8565.50     8525.34     76.33 o
   1   4  15      284.45      266.16      5.28 o
   2   4  15     3564.96     3516.79     33.39 o
   3   4  15       66.43       69.78      3.06 o
   4   4  15     2923.84     2918.00     33.58 o
   5   4  15       37.31       35.72      4.73 o
   6   4  15       12.25        8.81      5.38 o
   7   4  15       12.41       14.07      4.19 o
  -6   5  15       25.64       29.06      8.99 o
  -5   5  15        8.65       -1.57      7.89 o
  -4   5  15      564.53      522.65     13.88 o
  -3   5  15        2.79        0.81      4.13 o
  -2   5  15      377.28      318.31      7.95 o
  -1   5  15      163.73      139.40      4.75 o
   0   5  15      184.56      173.48      4.65 o
   1   5  15      129.83      119.52      4.89 o
   2   5  15     1050.05     1013.18     11.89 o
   3   5  15       40.16       32.04      2.66 o
   4   5  15      471.43      504.01      9.58 o
   5   5  15      168.45      164.31      6.51 o
   6   5  15       61.30       67.63      4.63 o
   7   5  15       25.12       30.05      3.95 o
  -6   6  15       35.67       46.89     10.32 o
  -5   6  15        6.43        5.81      7.88 o
  -4   6  15      143.53      144.55      8.68 o
  -3   6  15       97.56      104.30      6.52 o
  -2   6  15     1552.19     1525.61     24.57 o
  -1   6  15     3917.68     3925.92     44.38 o
   0   6  15     1424.87     1448.71     21.99 o
   1   6  15     2113.16     2148.74     22.04 o
   2   6  15      123.86      140.72      4.59 o
   3   6  15        5.95       -1.29      2.31 o
   4   6  15      420.63      387.13      8.62 o
   5   6  15        0.27       -0.72      3.44 o
   6   6  15        0.04       -1.45      3.41 o
   7   6  15       23.77       34.81      4.10 o
  -5   7  15        5.54       -1.82      7.90 o
  -4   7  15        1.30       -0.71      8.73 o
  -3   7  15        2.50       -5.10      5.10 o
  -2   7  15        2.58       25.63      5.46 o
  -1   7  15      182.41      181.37      6.21 o
   0   7  15      190.68      175.87      5.72 o
   1   7  15     2398.73     2176.96     23.36 o
   2   7  15     1128.54     1117.44     13.28 o
   3   7  15     1183.98     1181.76     13.78 o
   4   7  15      819.63      800.08     14.93 o
   5   7  15        2.08        3.91      3.93 o
   6   7  15       14.16       13.83      4.10 o
   7   7  15        0.66       -3.56      3.56 o
  -5   8  15       38.87       39.73     14.00 o
  -4   8  15      127.43      162.76     23.12 o
  -3   8  15       78.25       61.17      7.11 o
  -2   8  15      105.83       91.52      7.04 o
  -1   8  15      179.68      174.49      9.29 o
   0   8  15      375.85      339.91     10.53 o
   1   8  15      144.00      144.84      5.47 o
   2   8  15       84.96       65.40      3.51 o
   3   8  15      153.62      178.02      5.07 o
   4   8  15      494.11      456.85      8.45 o
   5   8  15       48.88       45.73      4.93 o
   6   8  15       58.97       84.82      5.51 o
   7   8  15        1.31        0.13      3.80 o
  -5   9  15        7.23        0.39     12.42 o
  -4   9  15       49.83       33.62     13.71 o
  -3   9  15       80.78       57.20      9.51 o
  -2   9  15      811.63      824.18     21.62 o
  -1   9  15      101.57      107.54      9.96 o
   0   9  15     1049.28     1005.19     20.45 o
   1   9  15      416.46      422.17     10.29 o
   2   9  15      627.00      638.66     11.04 o
   3   9  15      375.53      331.87      7.65 o
   4   9  15       73.13       75.24      4.33 o
   5   9  15      200.08      174.58      9.44 o
   6   9  15       32.04       29.64      5.44 o
   7   9  15        1.39       -1.77      4.42 o
  -4  10  15       11.61       -7.99     12.13 o
  -3  10  15      102.05      108.56     17.16 o
  -2  10  15        6.59        7.75      6.54 o
  -1  10  15        1.40       -2.39      5.13 o
   0  10  15        9.27       10.26      5.35 o
   1  10  15      175.62      160.71      6.94 o
   2  10  15      173.22      178.71      6.23 o
   3  10  15      848.92      852.76     15.69 o
   4  10  15        4.25        1.35      4.87 o
   5  10  15      169.07      192.32      9.30 o
   6  10  15       88.76       87.96      7.00 o
   7  10  15        5.46        6.71      5.04 o
  -4  11  15        0.03       15.78     13.90 o
  -3  11  15      118.38      142.87     19.52 o
  -2  11  15       36.19       44.78     10.47 o
  -1  11  15      567.07      577.95     22.38 o
   0  11  15      697.85      670.02     17.43 o
   1  11  15      187.00      183.73      8.36 o
   2  11  15      330.45      325.92      9.12 o
   3  11  15        4.15        0.86      4.41 o
   4  11  15       55.57       49.83      6.44 o
   5  11  15        0.31        6.42      6.42 o
   6  11  15        3.83       -5.67      5.67 o
   7  11  15       14.25       11.23      7.36 o
  -3  12  15       72.56       67.34     17.55 o
  -2  12  15       11.65        1.77     13.41 o
  -1  12  15      263.69      284.51     17.70 o
   0  12  15      122.77      135.43     13.24 o
   1  12  15        2.76        4.13      5.65 o
   2  12  15      341.21      344.27     11.07 o
   3  12  15        0.15        0.96      4.68 o
   4  12  15       86.90      101.65      7.76 o
   5  12  15       10.62        9.15      6.30 o
   6  12  15        1.73       -4.92      5.91 o
  -3  13  15       23.81       38.35     16.66 o
  -2  13  15       86.41       70.79     18.34 o
  -1  13  15       20.14       24.96     10.54 o
   0  13  15        1.47       -7.02      8.61 o
   1  13  15      111.72      113.89     12.51 o
   2  13  15      123.36      128.52     10.31 o
   3  13  15        0.08        0.10      6.41 o
   4  13  15      109.75      124.53     16.25 o
   5  13  15       48.26       58.77      8.33 o
   6  13  15        3.78       10.22      6.77 o
  -2  14  15       38.71       98.50     20.02 o
  -1  14  15       44.64       45.03     11.63 o
   0  14  15       13.26       23.82     10.91 o
   1  14  15      196.45      203.01     15.54 o
   2  14  15        0.79       -0.30     13.31 o
   3  14  15       24.11       29.75     14.15 o
   4  14  15       38.71       48.01     10.41 o
   5  14  15        0.31       -5.26      8.47 o
  -1  15  15       20.52       34.61     15.33 o
   0  15  15       18.01       34.01     20.06 o
   1  15  15       82.93      102.94     18.54 o
   2  15  15       10.60       -3.35     13.90 o
   3  15  15       42.39       39.73     15.68 o
   4  15  15       36.10       45.98     11.08 o
   5  15  15        0.82        0.99      8.71 o
   1  16  15       44.99       50.48     18.34 o
   2  16  15        6.01        6.51     14.89 o
   3  16  15       47.52       36.48     16.37 o
  -3 -14  16       57.25       89.13     19.62 o
  -2 -14  16       34.12       32.24     17.55 o
  -1 -14  16        7.27        3.97     10.63 o
   0 -14  16       22.25       31.50      9.63 o
  -4 -13  16        4.09        8.38     14.30 o
  -3 -13  16        6.56       18.44     15.97 o
  -2 -13  16       13.43       12.13     15.48 o
  -1 -13  16       60.78       62.52     12.16 o
   0 -13  16       29.32       41.26      9.77 o
   1 -13  16        8.37       17.64     10.94 o
  -5 -12  16        1.28        3.65     13.31 o
  -4 -12  16       59.83       62.22     16.76 o
  -3 -12  16        9.21       16.37     14.89 o
  -2 -12  16      117.08      103.03     18.83 o
  -1 -12  16       14.01        7.45      9.60 o
   0 -12  16        0.47        4.47      8.08 o
   1 -12  16        2.85        5.29      8.19 o
   2 -12  16       25.57       13.34      9.58 o
  -5 -11  16        4.62       -1.18     13.51 o
  -4 -11  16        1.30       -3.75     12.92 o
  -3 -11  16       49.20       52.85     14.79 o
  -2 -11  16        6.02       -4.27      8.67 o
  -1 -11  16       20.51       18.04      9.37 o
   0 -11  16        7.32       11.53      8.02 o
   1 -11  16       80.21      107.06     12.45 o
   2 -11  16       59.58       48.45     11.57 o
   3 -11  16        8.88       12.16     10.35 o
  -5 -10  16       26.85       27.21     13.51 o
  -4 -10  16       16.52        3.75     12.62 o
  -3 -10  16       12.04        3.56      9.02 o
  -2 -10  16        1.95        6.79      6.92 o
  -1 -10  16       68.63       66.50     17.35 o
   0 -10  16       79.01       73.95     10.89 o
   1 -10  16       73.05       76.35      9.50 o
   2 -10  16       69.76       78.50     12.15 o
   3 -10  16       49.09       62.64     10.28 o
   4 -10  16       19.20       28.71      7.85 o
  -6  -9  16        9.98        6.51      8.71 o
  -5  -9  16       48.09       38.13     10.16 o
  -4  -9  16      209.25      230.57     12.52 o
  -3  -9  16       19.54        1.07      6.65 o
  -2  -9  16      561.31      595.40     18.07 o
  -1  -9  16       31.69       25.56      7.17 o
   0  -9  16      118.61      135.58      9.86 o
   1  -9  16       27.60       35.69      6.66 o
   2  -9  16        2.89       -3.69      5.16 o
   3  -9  16       75.70       75.20      8.57 o
   4  -9  16        6.08        5.06      6.96 o
  -6  -8  16        1.80        5.09      8.25 o
  -5  -8  16        1.22        0.15      7.91 o
  -4  -8  16        1.10        2.29      5.80 o
  -3  -8  16       76.75       79.37     12.78 o
  -2  -8  16       95.24       93.06      7.75 o
  -1  -8  16       78.09       86.93      8.65 o
   0  -8  16      169.97      153.68      9.91 o
   1  -8  16      760.15      768.20     23.24 o
   2  -8  16        1.77        0.31      5.02 o
   3  -8  16       88.07      103.25      6.98 o
   4  -8  16        2.16       -1.01      6.35 o
   5  -8  16       11.17       20.59      7.67 o
  -6  -7  16        1.67       -4.44      7.67 o
  -5  -7  16      136.36      129.54     15.18 o
  -4  -7  16       47.16       47.25      6.90 o
  -3  -7  16      573.73      585.23     13.37 o
  -2  -7  16        1.36       21.36      5.58 o
  -1  -7  16      155.45      151.36      6.91 o
   0  -7  16      104.09       92.11      7.06 o
   1  -7  16      183.07      164.70      7.22 o
   2  -7  16       50.96       58.61      5.14 o
   3  -7  16       33.39       29.00      4.78 o
   4  -7  16        3.29        4.89      4.35 o
   5  -7  16       17.93       26.15      6.21 o
  -6  -6  16        0.35       -6.97      6.97 o
  -5  -6  16       69.72       68.33      9.69 o
  -4  -6  16       55.29       74.18      7.44 o
  -3  -6  16      127.30       94.87      6.02 o
  -2  -6  16      130.54      167.43      6.76 o
  -1  -6  16       48.89       45.30      4.19 o
   0  -6  16      987.27     1006.73     16.91 o
   1  -6  16      440.23      438.84     10.55 o
   2  -6  16      644.77      636.84     11.17 o
   3  -6  16       59.31       60.49      5.19 o
   4  -6  16        0.09       -1.44      3.97 o
   5  -6  16        9.22        2.16      5.65 o
   6  -6  16        3.24       -1.34      5.24 o
  -7  -5  16        0.41       -1.34      7.41 o
  -6  -5  16       56.01       70.41      9.41 o
  -5  -5  16        6.56        5.89      7.25 o
  -4  -5  16       50.99       59.94      6.73 o
  -3  -5  16       24.25       20.88      3.78 o
  -2  -5  16        4.82       -2.99      2.99 o
  -1  -5  16        9.13       21.21      3.61 o
   0  -5  16     2020.72     1883.45     42.65 o
   1  -5  16       79.01       98.27      4.80 o
   2  -5  16      809.10      813.28     13.26 o
   3  -5  16      193.09      198.00      7.08 o
   4  -5  16      138.61      151.67      6.33 o
   5  -5  16       30.32       22.54      5.37 o
   6  -5  16       13.61       13.52      6.04 o
  -7  -4  16        0.14        0.45      7.84 o
  -6  -4  16       11.14       -5.79      6.93 o
  -5  -4  16        6.41       18.06      7.74 o
  -4  -4  16      646.13      624.20     17.83 o
  -3  -4  16      623.73      651.04     12.07 o
  -2  -4  16      793.70      743.69     10.63 o
  -1  -4  16     1200.88     1173.24     16.57 o
   0  -4  16      472.65      439.78      7.69 o
   1  -4  16      182.64      170.88      5.71 o
   2  -4  16        4.07        0.15      2.93 o
   3  -4  16       11.28        9.35      3.39 o
   4  -4  16       80.52       76.00      5.41 o
   5  -4  16       27.87       36.05     10.39 o
   6  -4  16        1.96       -4.99      4.99 o
  -7  -3  16        0.37        5.88      7.65 o
  -6  -3  16        1.08        4.27      6.94 o
  -5  -3  16       11.94       -0.07      7.69 o
  -4  -3  16        8.99        9.78      4.73 o
  -3  -3  16      705.28      676.42     11.20 o
  -2  -3  16        0.62       -2.59      2.59 o
  -1  -3  16     2531.97     2493.36     31.43 o
   0  -3  16      222.23      186.25      5.27 o
   1  -3  16     4600.70     4630.96     46.08 o
   2  -3  16      442.75      448.35      7.87 o
   3  -3  16      929.27      917.24     11.93 o
   4  -3  16      101.67       97.01      4.98 o
   5  -3  16        9.74       13.61      5.16 o
   6  -3  16        2.66       -4.22      4.92 o
  -7  -2  16       30.10       31.95     20.85 o
  -6  -2  16       11.09        0.94      7.04 o
  -5  -2  16      379.43      374.58     16.22 o
  -4  -2  16       52.49       69.18      8.39 o
  -3  -2  16      635.63      583.96     10.18 o
  -2  -2  16       75.27       64.88      9.27 o
  -1  -2  16      124.04      122.46     11.73 o
   0  -2  16      280.68      288.94      6.20 o
   1  -2  16        2.33        9.65      2.49 o
   2  -2  16      274.08      237.99      6.02 o
   3  -2  16       69.14       90.15      3.84 o
   4  -2  16      273.57      269.85      7.94 o
   5  -2  16        0.41       -3.86      3.86 o
   6  -2  16       56.84       64.24      6.14 o
   7  -2  16        5.26       10.36      5.11 o
  -7  -1  16        1.49       -0.45      7.33 o
  -6  -1  16        3.78       -5.43      6.85 o
  -5  -1  16        0.25       -4.54      8.09 o
  -4  -1  16      444.43      470.09     10.17 o
  -3  -1  16        3.13        1.84      3.44 o
  -2  -1  16     2653.28     2616.85     28.06 o
  -1  -1  16      139.54      171.33     11.40 o
   0  -1  16     5946.92     5781.28     60.45 o
   1  -1  16      587.59      598.19     16.00 o
   2  -1  16      518.80      504.69      8.40 o
   3  -1  16       13.45       11.27      2.95 o
   4  -1  16       95.61       89.66      4.95 o
   5  -1  16        0.80        8.68      4.07 o
   6  -1  16        1.67       -0.75      3.86 o
   7  -1  16        5.50        2.56      4.82 o
  -7   0  16        0.17       -5.00      7.46 o
  -6   0  16        6.02        5.24      7.12 o
  -5   0  16       15.85       29.30      7.98 o
  -4   0  16      250.07      199.75      7.42 o
  -3   0  16      375.92      407.27      9.87 o
  -2   0  16      305.87      343.71      6.28 o
  -1   0  16     2064.67     2018.37     23.69 o
   0   0  16      916.64      869.58     11.25 o
   1   0  16     5022.32     5219.91     48.63 o
   2   0  16       42.65       47.89      3.14 o
   3   0  16     2876.97     2785.22     30.55 o
   4   0  16        0.87       -1.34      3.56 o
   5   0  16      383.35      397.12      9.95 o
   6   0  16        3.01        0.77      3.66 o
   7   0  16       18.17       28.87      7.28 o
  -6   1  16       20.79       25.14      7.99 o
  -5   1  16      295.82      317.23     15.23 o
  -4   1  16       12.21        5.98      4.10 o
  -3   1  16     2148.08     2057.27     27.31 o
  -2   1  16       69.96       81.64      9.96 o
  -1   1  16     3423.03     3148.75     41.70 o
   0   1  16       47.74      149.18     11.83 o
   1   1  16     1884.97     1867.63     19.30 o
   2   1  16        3.78       11.94      2.40 o
   3   1  16      238.99      215.13      5.40 o
   4   1  16       17.08       19.70      3.69 o
   5   1  16       30.79       30.61      6.02 o
   6   1  16       92.87       98.51      6.32 o
   7   1  16        1.41       -5.21      5.21 o
  -6   2  16        0.08       -1.08      7.77 o
  -5   2  16       22.31       20.38     16.17 o
  -4   2  16       88.82       98.24      7.27 o
  -3   2  16      517.09      525.73     12.62 o
  -2   2  16     1673.52     1710.85     18.04 o
  -1   2  16      699.71      765.97      9.96 o
   0   2  16     8046.24     7882.36     78.67 o
   1   2  16      621.58      625.19      8.56 o
   2   2  16     7440.89     7478.73     70.95 o
   3   2  16      450.65      444.72      9.29 o
   4   2  16      250.14      289.98      7.50 o
   5   2  16       59.29       58.62      5.53 o
   6   2  16        0.64       -4.23      4.23 o
   7   2  16        4.01       -1.07      4.19 o
  -6   3  16       82.10       97.95     10.93 o
  -5   3  16       57.21       36.11      8.67 o
  -4   3  16      991.91      948.48     19.26 o
  -3   3  16      284.02      280.75      7.91 o
  -2   3  16       86.32       71.85      3.74 o
  -1   3  16       35.53       36.68      3.18 o
   0   3  16      221.25      191.43      5.02 o
   1   3  16      820.35      769.29      9.84 o
   2   3  16      147.30      118.69      3.75 o
   3   3  16      133.21      134.45      4.00 o
   4   3  16      260.52      247.05      7.31 o
   5   3  16      316.78      313.64      9.69 o
   6   3  16       38.10       46.56      5.10 o
   7   3  16       35.35       36.42      4.90 o
  -6   4  16        1.66        9.94      8.19 o
  -5   4  16       13.77       33.67      8.71 o
  -4   4  16      125.04       98.55      6.93 o
  -3   4  16      851.80      882.70     16.32 o
  -2   4  16     2123.82     2027.83     25.39 o
  -1   4  16     4101.55     3920.73     39.28 o
   0   4  16      474.46      481.29      7.57 o
   1   4  16     2683.07     2646.86     25.11 o
   2   4  16      146.39      167.75      4.67 o
   3   4  16        8.71       15.98      2.56 o
   4   4  16       88.22       99.07      4.52 o
   5   4  16        0.79       -3.52      3.52 o
   6   4  16       12.17        8.81      4.63 o
   7   4  16       15.94       16.52      4.57 o
  -6   5  16        0.25        5.44      8.05 o
  -5   5  16       20.82       18.87      8.40 o
  -4   5  16        0.34       18.86      5.34 o
  -3   5  16      172.71      126.05      6.71 o
  -2   5  16       47.45       63.66      4.44 o
  -1   5  16      524.67      508.17      9.11 o
   0   5  16      911.39      913.02     13.22 o
   1   5  16     3343.82     3324.74     32.18 o
   2   5  16     1352.95     1312.75     15.52 o
   3   5  16      256.99      264.96      5.49 o
   4   5  16      191.63      188.07      6.15 o
   5   5  16       21.67       18.89      4.05 o
   6   5  16       40.29       56.86      5.97 o
   7   5  16        4.02       -0.73      3.50 o
  -5   6  16       57.33       44.09      9.60 o
  -4   6  16       64.97       96.27      7.97 o
  -3   6  16       87.81       43.58      6.49 o
  -2   6  16       11.93       16.09      4.78 o
  -1   6  16      104.87      124.17      5.37 o
   0   6  16     1148.59     1111.50     15.53 o
   1   6  16       12.96       -2.68      2.68 o
   2   6  16       70.94       44.92      3.36 o
   3   6  16      100.22       93.28      3.76 o
   4   6  16     1045.63      991.55     15.03 o
   5   6  16       69.64       68.03      6.45 o
   6   6  16       36.89       35.30      4.35 o
   7   6  16        3.77        6.31      3.97 o
  -5   7  16        4.82      -10.94     10.94 o
  -4   7  16       56.01       68.60      8.97 o
  -3   7  16       56.88       63.70      7.04 o
  -2   7  16     1099.60     1104.74     19.98 o
  -1   7  16      388.21      454.20     12.88 o
   0   7  16     2171.94     2162.06     30.03 o
   1   7  16     1253.35     1149.16     14.21 o
   2   7  16      848.01      807.71     11.37 o
   3   7  16      714.44      707.07      9.75 o
   4   7  16       99.47       97.04      4.18 o
   5   7  16       28.61       31.94      4.66 o
   6   7  16       11.02        8.50      4.03 o
   7   7  16        0.13       -2.05      3.67 o
  -5   8  16       23.96       64.78     15.58 o
  -4   8  16       23.82        9.58      8.92 o
  -3   8  16      221.26      180.79     11.31 o
  -2   8  16       30.54       28.29      5.96 o
  -1   8  16      164.36      189.69     11.81 o
   0   8  16        6.90       12.48      3.84 o
   1   8  16      568.14      554.51     10.70 o
   2   8  16       70.14       70.90      3.68 o
   3   8  16      270.35      296.62      6.36 o
   4   8  16       87.38       72.74      4.15 o
   5   8  16      314.64      330.21      9.92 o
   6   8  16      110.55      109.20      6.19 o
   7   8  16        5.76        2.72      4.46 o
  -4   9  16        0.09      -10.45     11.63 o
  -3   9  16      221.13      214.21     14.43 o
  -2   9  16       80.10       73.35     10.32 o
  -1   9  16      667.02      659.72     18.66 o
   0   9  16      568.99      520.89     13.97 o
   1   9  16      435.47      427.83     11.85 o
   2   9  16      140.52      143.02      5.55 o
   3   9  16      118.25      113.08      4.93 o
   4   9  16        4.19        2.09      4.15 o
   5   9  16      217.51      242.02     13.32 o
   6   9  16       10.60       16.03      5.23 o
   7   9  16        9.00        8.47      4.95 o
  -4  10  16       16.77      -12.03     12.03 o
  -3  10  16       37.69       69.02     15.78 o
  -2  10  16        3.25       10.74      6.79 o
  -1  10  16      257.44      257.65     12.95 o
   0  10  16      742.50      696.57     17.15 o
   1  10  16       82.81       87.57      6.57 o
   2  10  16      917.45      932.39     16.52 o
   3  10  16        0.84        2.58      4.11 o
   4  10  16      339.44      338.29     10.08 o
   5  10  16        6.01        9.36      5.19 o
   6  10  16        9.82       11.46      5.38 o
   7  10  16        1.05        8.13      5.16 o
  -4  11  16       34.46       38.95     15.87 o
  -3  11  16        1.45       -1.48     12.92 o
  -2  11  16       52.45       52.30     14.00 o
  -1  11  16       63.45       68.94     10.43 o
   0  11  16       26.44       46.34      9.52 o
   1  11  16       32.38       23.10      6.14 o
   2  11  16      298.04      303.02      9.78 o
   3  11  16       13.16       11.41      4.80 o
   4  11  16       36.78       44.43      6.33 o
   5  11  16      141.14      149.69      9.57 o
   6  11  16       26.09       13.74      6.80 o
  -3  12  16       18.25       22.97     14.89 o
  -2  12  16       32.93       19.72     13.51 o
  -1  12  16      336.10      361.18     22.83 o
   0  12  16       49.58       44.52     10.49 o
   1  12  16      329.46      352.33     22.83 o
   2  12  16        3.57       -3.85      4.72 o
   3  12  16       91.18       99.67      7.80 o
   4  12  16       65.63       51.67      7.01 o
   5  12  16        0.48        3.59      6.16 o
   6  12  16       12.49        8.77      6.43 o
  -2  13  16       55.04       58.17     17.35 o
  -1  13  16       38.71       46.55     13.16 o
   0  13  16        6.44       17.06     10.18 o
   1  13  16      184.93      191.18     14.31 o
   2  13  16       71.58       80.75     16.17 o
   3  13  16      144.84      165.38     11.06 o
   4  13  16      100.09       85.72     11.26 o
   5  13  16        2.49        2.75      6.55 o
   6  13  16       13.21       16.58      6.92 o
  -2  14  16      102.66      112.20     21.00 o
  -1  14  16        2.57       -9.45      9.45 o
   0  14  16      161.20      155.21     14.92 o
   1  14  16       95.63      101.31     12.86 o
   2  14  16       19.17       -5.13     13.71 o
   3  14  16       67.63       70.08     11.74 o
   4  14  16        2.13        3.18      8.68 o
   5  14  16        0.44       -2.46      8.43 o
  -1  15  16        0.65        3.11     10.58 o
   0  15  16       88.41       96.36     13.14 o
   1  15  16       19.87       20.43     10.35 o
   2  15  16       60.57       74.84     17.16 o
   3  15  16       40.04       53.05     16.37 o
   4  15  16        0.34       -0.42      9.71 o
   1  16  16        1.00        1.68     14.30 o
   2  16  16        1.21       -7.39     14.00 o
   3  16  16       32.76       67.44     17.85 o
  -2 -14  17        9.05       26.03     17.45 o
  -1 -14  17       75.12       70.67     13.45 o
  -3 -13  17        3.85       -4.83     14.89 o
  -2 -13  17        0.03       21.40     16.17 o
  -1 -13  17       32.87       26.37     11.36 o
   0 -13  17        5.42       -9.49      9.49 o
   1 -13  17       10.84        5.18     10.95 o
  -4 -12  17       12.56       10.85     14.59 o
  -3 -12  17       32.31       38.45     16.17 o
  -2 -12  17        1.00       15.78     15.28 o
  -1 -12  17       26.45       28.34     10.94 o
   0 -12  17        0.07       -1.72     18.59 o
   1 -12  17       40.52       39.18      9.44 o
   2 -12  17       28.19       41.04     10.73 o
  -5 -11  17       13.57       12.72     14.79 o
  -4 -11  17       57.75       85.68     17.25 o
  -3 -11  17       12.57       12.62     14.20 o
  -2 -11  17      174.79      199.98     15.01 o
  -1 -11  17       79.34       78.80     11.48 o
   0 -11  17        2.97       -8.97     10.50 o
   1 -11  17       29.04       34.66      8.57 o
   2 -11  17        0.28       13.86      9.95 o
   3 -11  17       21.17       11.98      9.51 o
  -5 -10  17       27.48       40.33     14.00 o
  -4 -10  17        7.50       20.61     13.51 o
  -3 -10  17        2.19        1.24      8.31 o
  -2 -10  17       79.39       60.24     10.47 o
  -1 -10  17       49.24       70.28     10.63 o
   0 -10  17       57.21       65.60     10.74 o
   1 -10  17       88.43       98.70     10.10 o
   2 -10  17        2.50       14.70      9.13 o
   3 -10  17       71.17       61.13     10.56 o
   4 -10  17        0.17       -5.05      8.51 o
  -6  -9  17        0.04       10.69      9.20 o
  -5  -9  17       17.31       25.11      9.74 o
  -4  -9  17        1.20       -5.52     11.54 o
  -3  -9  17      249.73      246.82     15.35 o
  -2  -9  17        0.65       -3.42      6.53 o
  -1  -9  17       46.89       48.09      8.32 o
   0  -9  17      234.65      222.12     12.32 o
   1  -9  17      131.16      129.09      9.11 o
   2  -9  17        1.20        3.63      6.85 o
   3  -9  17       60.39       70.12      8.63 o
   4  -9  17        0.19        7.77      7.10 o
  -6  -8  17        7.16        7.94      8.92 o
  -5  -8  17       26.67       16.92      8.67 o
  -4  -8  17        0.92       -2.51      5.92 o
  -3  -8  17      214.76      172.96     14.61 o
  -2  -8  17      249.14      262.42     13.03 o
  -1  -8  17      529.06      497.19     16.49 o
   0  -8  17      296.36      280.65     13.43 o
   1  -8  17       24.49       27.16      7.74 o
   2  -8  17      133.97      125.83      7.62 o
   3  -8  17        4.90       -3.96      5.37 o
   4  -8  17        1.11        5.61      7.44 o
   5  -8  17        3.89       -2.19      6.65 o
  -6  -7  17       47.44       54.26     19.57 o
  -5  -7  17        2.07       -2.59      8.28 o
  -4  -7  17        3.95       -5.56      5.56 o
  -3  -7  17       14.43        5.88      6.16 o
  -2  -7  17       31.58       32.63      6.00 o
  -1  -7  17        7.94       15.21      6.46 o
   0  -7  17       17.61        5.31      4.96 o
   1  -7  17       27.50       30.65      6.14 o
   2  -7  17      554.05      564.35     11.78 o
   3  -7  17      120.77       95.17      6.14 o
   4  -7  17       59.06       55.85      5.68 o
   5  -7  17       28.85       24.25      6.14 o
  -6  -6  17       16.55       26.62      8.77 o
  -5  -6  17       17.71       16.38      8.50 o
  -4  -6  17      343.80      330.77     12.97 o
  -3  -6  17      135.07      143.59      9.12 o
  -2  -6  17     1429.14     1385.94     28.71 o
  -1  -6  17        9.98        1.34      7.05 o
   0  -6  17        1.11       -3.07      3.07 o
   1  -6  17       72.58       80.88      6.29 o
   2  -6  17       12.69       12.08      4.02 o
   3  -6  17       27.27       30.18      4.77 o
   4  -6  17        2.38       -3.75      4.02 o
   5  -6  17       21.56       20.70      5.78 o
  -6  -5  17        0.39       -1.78      7.07 o
  -5  -5  17        4.30        1.99      9.71 o
  -4  -5  17        0.07       -5.48      5.48 o
  -3  -5  17       82.87       86.52      5.45 o
  -2  -5  17      492.45      515.32     11.21 o
  -1  -5  17     1755.89     1729.28     22.79 o
   0  -5  17      579.52      600.76     11.36 o
   1  -5  17     1135.58     1127.36     16.76 o
   2  -5  17      244.38      227.99      7.19 o
   3  -5  17       93.23      111.88      6.30 o
   4  -5  17      117.02      102.68      6.91 o
   5  -5  17       12.44        7.88      5.73 o
   6  -5  17       24.72       20.32      6.32 o
  -6  -4  17        2.43        1.31      7.32 o
  -5  -4  17      137.48      140.37     11.17 o
  -4  -4  17       75.21       74.93      7.14 o
  -3  -4  17      194.41      199.30      7.28 o
  -2  -4  17       31.08       29.12      3.61 o
  -1  -4  17        1.19       -3.07      3.07 o
   0  -4  17        0.11       -3.25      3.47 o
   1  -4  17        1.69       -2.73      2.73 o
   2  -4  17      313.38      271.05      6.68 o
   3  -4  17       14.37       17.94      3.75 o
   4  -4  17      332.69      332.26      9.41 o
   5  -4  17        0.40       -5.37      5.37 o
   6  -4  17       14.65       13.92      5.67 o
  -6  -3  17       18.40       19.19      7.87 o
  -5  -3  17        4.39        1.26      7.22 o
  -4  -3  17      512.17      527.84     15.50 o
  -3  -3  17        0.08       -2.92      2.92 o
  -2  -3  17     2755.82     2758.34     42.23 o
  -1  -3  17      139.04      140.08      5.57 o
   0  -3  17     1468.14     1371.04     17.38 o
   1  -3  17      703.51      717.45     10.52 o
   2  -3  17      340.68      337.36      7.38 o
   3  -3  17       81.19       91.36      4.47 o
   4  -3  17        0.50       -1.04      4.19 o
   5  -3  17        0.19       -1.27      5.74 o
   6  -3  17       10.25       13.42      6.65 o
  -6  -2  17       16.90       22.79      7.91 o
  -5  -2  17       23.71       22.95      8.73 o
  -4  -2  17      131.74       94.80      6.68 o
  -3  -2  17       43.82       68.68      4.67 o
  -2  -2  17      141.37      124.19      4.65 o
  -1  -2  17     1011.07     1024.78     13.94 o
   0  -2  17      479.56      454.60     10.60 o
   1  -2  17     3228.23     3173.20     32.77 o
   2  -2  17        4.86        0.01      2.80 o
   3  -2  17     1505.96     1463.48     16.61 o
   4  -2  17       51.98       36.03      4.78 o
   5  -2  17      105.52      112.75      7.19 o
   6  -2  17       13.32       11.96      5.18 o
   7  -2  17        3.61        1.10      6.05 o
  -6  -1  17       15.00        5.53      9.56 o
  -5  -1  17      224.25      275.72     14.88 o
  -4  -1  17        2.24       -4.45      4.45 o
  -3  -1  17     1447.72     1411.38     20.66 o
  -2  -1  17        5.72       46.24      8.68 o
  -1  -1  17     1924.27     1870.30     21.82 o
   0  -1  17      100.10      180.63     10.66 o
   1  -1  17      195.76      231.82      5.60 o
   2  -1  17        4.25       -2.56      2.56 o
   3  -1  17      118.22      123.11      4.70 o
   4  -1  17       78.46       78.09      4.97 o
   5  -1  17       25.88       37.72      4.81 o
   6  -1  17       18.38       16.99      4.92 o
   7  -1  17        1.94       -4.62      4.62 o
  -6   0  17        0.31        4.04     17.01 o
  -5   0  17       15.00        7.18      9.47 o
  -4   0  17      144.56      166.16      7.89 o
  -3   0  17      239.29      256.52     11.47 o
  -2   0  17     3363.97     3492.63     37.06 o
  -1   0  17      252.33      282.43      6.11 o
   0   0  17     6402.74     6240.41     74.02 o
   1   0  17      690.33      807.53     15.95 o
   2   0  17     2612.52     2650.25     28.03 o
   3   0  17        7.43       12.71      2.97 o
   4   0  17      309.63      296.74      8.87 o
   5   0  17       61.43       53.42      5.81 o
   6   0  17       10.59        5.28      4.98 o
   7   0  17        4.58        2.32      5.73 o
  -6   1  17      109.15      139.23     11.83 o
  -5   1  17       87.60       81.33     10.11 o
  -4   1  17      410.93      377.00     17.39 o
  -3   1  17        0.80        3.86      3.85 o
  -2   1  17       39.62       21.30      5.44 o
  -1   1  17       14.26       17.00      6.05 o
   0   1  17      283.57      222.29      6.28 o
   1   1  17      265.48      260.21      6.49 o
   2   1  17      361.06      305.71      6.39 o
   3   1  17     1330.94     1373.56     16.26 o
   4   1  17     1028.82     1081.89     18.35 o
   5   1  17      259.06      255.66      9.38 o
   6   1  17       24.02       34.73      5.30 o
   7   1  17        1.48       -1.61      5.52 o
  -6   2  17        4.86       -1.79     10.65 o
  -5   2  17       25.23       36.12      9.42 o
  -4   2  17      132.56      116.66      7.92 o
  -3   2  17      770.37      796.01     15.44 o
  -2   2  17     1356.93     1332.58     16.75 o
  -1   2  17     5615.42     5551.47     53.85 o
   0   2  17      952.46      981.26     16.50 o
   1   2  17      727.53      769.90      9.97 o
   2   2  17       24.83       55.72      3.90 o
   3   2  17       93.62      125.42      4.39 o
   4   2  17       16.06       11.17      4.05 o
   5   2  17       47.07       47.04      5.62 o
   6   2  17        5.56       -1.33      6.82 o
   7   2  17       29.40       33.86      5.25 o
  -6   3  17        0.32        0.62      7.77 o
  -5   3  17       22.11       22.16      8.15 o
  -4   3  17       14.31       31.31      5.57 o
  -3   3  17        1.94        5.45      4.21 o
  -2   3  17       52.69       49.04      4.44 o
  -1   3  17     2507.24     2500.58     26.53 o
   0   3  17      658.16      601.18      8.54 o
   1   3  17     4038.91     3848.24     36.77 o
   2   3  17      684.31      641.12      8.94 o
   3   3  17      882.53     1043.24     12.12 o
   4   3  17       21.09       15.54      4.16 o
   5   3  17      142.99      160.93      7.96 o
   6   3  17       11.04       12.43      4.63 o
   7   3  17        0.00       -1.64      4.25 o
  -6   4  17        3.28        8.23      8.32 o
  -5   4  17      109.91      105.72     11.36 o
  -4   4  17       75.84       97.59      7.92 o
  -3   4  17      126.10      120.92      6.64 o
  -2   4  17      258.32      223.70      6.92 o
  -1   4  17     1675.67     1661.84     20.14 o
   0   4  17      310.57      290.43      8.51 o
   1   4  17       55.41       54.38      3.11 o
   2   4  17      149.90      121.69      4.10 o
   3   4  17      378.99      393.37      6.73 o
   4   4  17     1258.75     1310.57     25.27 o
   5   4  17      206.86      174.20      7.00 o
   6   4  17       47.26       59.14      5.89 o
   7   4  17        3.07       -2.69      4.29 o
  -6   5  17        0.99        8.98      8.70 o
  -5   5  17        1.02       -7.35      7.61 o
  -4   5  17      205.17      240.92     10.05 o
  -3   5  17      182.38      218.43      8.85 o
  -2   5  17     1024.58     1015.11     18.34 o
  -1   5  17      500.38      455.58      8.77 o
   0   5  17     3842.54     3776.06     38.26 o
   1   5  17     1569.71     1600.80     17.50 o
   2   5  17     1352.40     1279.21     15.41 o
   3   5  17      833.89      875.52     11.30 o
   4   5  17        3.02       -3.42      3.42 o
   5   5  17       27.02       34.39      4.70 o
   6   5  17        2.29       -3.73      3.73 o
   7   5  17        5.06        4.04      3.74 o
  -5   6  17       23.79       27.40      9.54 o
  -4   6  17       50.41       40.71      7.86 o
  -3   6  17      104.38       83.49      7.43 o
  -2   6  17       73.41       68.85      6.95 o
  -1   6  17      505.36      562.32     10.16 o
   0   6  17       15.16       10.84      2.75 o
   1   6  17     1412.63     1353.82     15.49 o
   2   6  17       21.91       21.06      3.17 o
   3   6  17     1347.06     1260.43     14.56 o
   4   6  17        5.97        9.08      3.70 o
   5   6  17      397.67      424.35     10.46 o
   6   6  17       44.93       52.94      4.85 o
   7   6  17        8.61        9.32      3.99 o
  -5   7  17       81.64       93.17     16.66 o
  -4   7  17        6.65       -4.14      8.08 o
  -3   7  17      526.66      554.72     15.61 o
  -2   7  17      140.41      143.05      7.53 o
  -1   7  17     1323.26     1228.61     23.39 o
   0   7  17      355.80      360.67      8.78 o
   1   7  17      571.51      566.54      8.76 o
   2   7  17      181.48      197.96      5.71 o
   3   7  17        7.16        4.75      2.70 o
   4   7  17       41.72       35.98      3.41 o
   5   7  17      140.43      127.66      6.45 o
   6   7  17       22.92       14.35      4.33 o
   7   7  17       11.30       15.48      4.70 o
  -5   8  17        2.88       13.21     13.51 o
  -4   8  17        2.39       -0.79     11.83 o
  -3   8  17        3.97       -3.30      7.57 o
  -2   8  17      249.84      284.94     15.48 o
  -1   8  17      401.26      390.54     14.34 o
   0   8  17     1613.99     1581.01     25.44 o
   1   8  17       38.36       34.30      5.01 o
   2   8  17     1729.97     1676.31     19.69 o
   3   8  17       23.06       16.73      3.20 o
   4   8  17      527.59      555.75      9.85 o
   5   8  17       22.36       17.67      5.25 o
   6   8  17       27.81       29.38      7.67 o
   7   8  17        7.15        5.48      4.67 o
  -4   9  17       64.23       70.30     16.07 o
  -3   9  17       20.69       26.09      8.91 o
  -2   9  17       53.26       52.62      7.56 o
  -1   9  17      100.55      116.34     13.80 o
   0   9  17        8.10        4.15      6.03 o
   1   9  17       35.00       39.35      5.37 o
   2   9  17       28.58       33.51      4.07 o
   3   9  17      115.29      103.19      5.29 o
   4   9  17       23.13       30.32      4.93 o
   5   9  17       74.07       86.89      6.95 o
   6   9  17        4.12        2.11      4.99 o
   7   9  17        5.96       -4.20      5.35 o
  -4  10  17       13.03       21.00     14.10 o
  -3  10  17       49.46       75.03     16.76 o
  -2  10  17      137.59      141.67     27.07 o
  -1  10  17      597.49      641.00     19.29 o
   0  10  17       28.31       28.22      9.50 o
   1  10  17     1021.89      997.31     19.05 o
   2  10  17       66.54       66.04      5.24 o
   3  10  17        9.73       13.63      4.40 o
   4  10  17       48.78       55.36      6.18 o
   5  10  17        3.15        2.09      5.14 o
   6  10  17       22.46       19.14      5.61 o
   7  10  17        0.04       -7.49      7.49 o
  -3  11  17       11.27       17.06     13.41 o
  -2  11  17       10.54       20.32     10.25 o
  -1  11  17      105.61      116.13     12.36 o
   0  11  17       43.77       54.50      8.30 o
   1  11  17       39.33       40.54      6.45 o
   2  11  17      258.64      252.14      9.85 o
   3  11  17      125.19      140.28      7.58 o
   4  11  17      277.20      291.15     11.30 o
   5  11  17        2.74        9.01     10.15 o
   6  11  17       53.74       60.65      7.70 o
  -3  12  17        4.21        3.55     13.11 o
  -2  12  17       61.01       54.03     16.47 o
  -1  12  17       15.02       20.51      9.27 o
   0  12  17      260.75      256.66     16.29 o
   1  12  17      157.20      150.15     12.74 o
   2  12  17       45.49       30.34      5.82 o
   3  12  17      105.15      114.31      8.31 o
   4  12  17       76.23       82.40      7.52 o
   5  12  17        2.99        1.53      6.38 o
   6  12  17        9.73        4.86      6.26 o
  -2  13  17       70.69      108.95     19.92 o
  -1  13  17        0.52       -9.13      9.13 o
   0  13  17      253.69      294.60     17.81 o
   1  13  17      168.03      170.33     14.22 o
   2  13  17       46.27       43.19     14.49 o
   3  13  17      111.54      120.86     14.22 o
   4  13  17        1.06        4.41     10.70 o
   5  13  17       20.94       12.92      7.67 o
   6  13  17        5.11        6.07      6.69 o
  -1  14  17        6.56       -4.20     10.09 o
   0  14  17       43.53       60.02     12.43 o
   1  14  17       31.60       32.18     10.94 o
   2  14  17       24.59       34.11     14.30 o
   3  14  17       98.14       98.50     17.55 o
   4  14  17       13.28       10.11      9.69 o
   5  14  17       56.37       84.97     11.56 o
   0  15  17       77.72       83.61     13.56 o
   1  15  17        1.34       -9.74      9.74 o
   2  15  17      123.56      160.02     21.99 o
   3  15  17       12.00        8.18     14.20 o
   4  15  17        1.39        5.93      9.91 o
   2  16  17       88.67      102.94     19.92 o
  -3 -13  18       12.82        7.39     15.78 o
  -2 -13  18       20.84       13.11     16.47 o
  -1 -13  18       68.84       73.79     12.88 o
   0 -13  18       13.25        4.60     10.45 o
   1 -13  18       20.55        9.07     15.28 o
  -4 -12  18        0.27        8.97     14.69 o
  -3 -12  18        7.63       10.25     15.09 o
  -2 -12  18      151.98      147.21     21.30 o
  -1 -12  18       68.94       74.79     12.40 o
   0 -12  18       45.99       43.50     11.71 o
   1 -12  18       15.68       17.16     10.89 o
   2 -12  18        0.79       -9.83      9.94 o
  -5 -11  18       29.82       54.13     16.66 o
  -4 -11  18        0.22      -10.85     13.31 o
  -3 -11  18      101.59      136.16     19.72 o
  -2 -11  18       34.68       53.13     25.59 o
  -1 -11  18       59.31       89.60     14.59 o
   0 -11  18       46.08       25.90     10.54 o
   1 -11  18       19.43       -2.05      9.24 o
   2 -11  18        0.38       12.55     10.45 o
   3 -11  18        7.15       16.35      9.72 o
  -5 -10  18       10.48       17.75     13.31 o
  -4 -10  18        1.76      -12.62     12.62 o
  -3 -10  18       63.57       39.34     14.00 o
  -2 -10  18       48.25       61.51     10.39 o
  -1 -10  18      199.63      181.25     14.35 o
   0 -10  18      305.33      319.47     18.23 o
   1 -10  18       15.38       -6.63     10.20 o
   2 -10  18       17.73        9.86      9.93 o
   3 -10  18       18.78       17.33     10.36 o
  -5  -9  18        5.05        6.70     13.01 o
  -4  -9  18        0.36        5.03     12.62 o
  -3  -9  18        2.97       13.36      8.67 o
  -2  -9  18        7.26        6.25     10.17 o
  -1  -9  18        8.73        1.62      6.56 o
   0  -9  18       66.58       65.57      8.82 o
   1  -9  18        0.03       23.52      9.33 o
   2  -9  18       60.03       63.44     11.68 o
   3  -9  18       19.28       13.69      7.33 o
   4  -9  18       19.08       33.57      7.91 o
  -6  -8  18       20.63        2.31      8.71 o
  -5  -8  18       22.37       25.92     10.30 o
  -4  -8  18      109.77      131.94     12.42 o
  -3  -8  18       87.92      130.43     24.16 o
  -2  -8  18        9.96        2.83      6.49 o
  -1  -8  18      211.54      243.79     12.78 o
   0  -8  18       52.24       50.02      8.56 o
   1  -8  18       52.10       55.97      7.14 o
   2  -8  18       70.96       76.05      7.69 o
   3  -8  18        3.18        4.85      6.64 o
   4  -8  18        7.63       -2.11      6.56 o
  -6  -7  18        4.18       13.39      8.81 o
  -5  -7  18        0.02       -5.97      8.02 o
  -4  -7  18        3.01       -5.74      5.74 o
  -3  -7  18      122.61      108.01     15.93 o
  -2  -7  18        7.04       11.34      6.97 o
  -1  -7  18      808.05      741.90     20.27 o
   0  -7  18       49.08       58.76      7.56 o
   1  -7  18      314.17      307.31     11.91 o
   2  -7  18      185.96      217.88      9.40 o
   3  -7  18        2.05       -0.90      4.79 o
   4  -7  18       27.48       29.16      6.34 o
   5  -7  18        0.35       11.20      7.79 o
  -6  -6  18       14.29       27.15      9.81 o
  -5  -6  18       44.60       37.39      9.41 o
  -4  -6  18       92.80      106.77      8.86 o
  -3  -6  18        0.46        4.71      5.19 o
  -2  -6  18      786.14      819.48     18.37 o
  -1  -6  18       13.17        6.42      4.89 o
   0  -6  18        2.83        4.58      4.54 o
   1  -6  18       17.79       12.13      5.00 o
   2  -6  18      146.83      156.46      6.99 o
   3  -6  18      156.34      146.78      7.34 o
   4  -6  18       82.76      103.59      6.74 o
   5  -6  18        0.20       -4.11      6.30 o
  -6  -5  18        5.30       10.82      7.83 o
  -5  -5  18        6.90        8.85      8.23 o
  -4  -5  18      401.39      421.01     14.52 o
  -3  -5  18       23.44       13.93      4.72 o
  -2  -5  18      906.17      833.56     15.17 o
  -1  -5  18        9.24       13.07      4.25 o
   0  -5  18     1001.09      955.82     15.82 o
   1  -5  18      113.43       98.76      6.50 o
   2  -5  18      108.96      107.68      5.53 o
   3  -5  18       48.62       55.53      5.56 o
   4  -5  18        0.64        3.18      4.36 o
   5  -5  18        7.12        0.12      6.25 o
   6  -5  18        9.00        3.37      6.12 o
  -6  -4  18       19.10       10.14      7.84 o
  -5  -4  18        0.17       -6.32      7.24 o
  -4  -4  18       14.21        5.67      5.69 o
  -3  -4  18        0.95       -3.64      3.64 o
  -2  -4  18        0.44       -3.59      3.59 o
  -1  -4  18      976.43      915.83     13.46 o
   0  -4  18      214.95      217.74      7.24 o
   1  -4  18     1450.47     1438.97     17.57 o
   2  -4  18       12.62       21.12      3.89 o
   3  -4  18      236.09      237.24      7.86 o
   4  -4  18        8.94        1.20      4.14 o
   5  -4  18       95.85      115.95      8.07 o
   6  -4  18        4.41        1.99      5.60 o
  -6  -3  18        4.84      -13.06     13.06 o
  -5  -3  18      203.32      225.70     13.84 o
  -4  -3  18       35.66       28.71      6.21 o
  -3  -3  18      508.32      479.39     10.44 o
  -2  -3  18        6.91        9.34      3.73 o
  -1  -3  18      958.87      871.96     12.68 o
   0  -3  18        3.41       -0.96      2.75 o
   1  -3  18       65.97       64.25      3.77 o
   2  -3  18       28.17       16.36      3.37 o
   3  -3  18      465.55      439.53      8.55 o
   4  -3  18      164.09      146.33      7.27 o
   5  -3  18       49.51       58.43      6.40 o
   6  -3  18       11.04        7.79      5.47 o
  -6  -2  18        1.14        2.15      7.44 o
  -5  -2  18       23.84       12.13      8.05 o
  -4  -2  18      328.37      308.12     12.36 o
  -3  -2  18      267.19      275.67      7.72 o
  -2  -2  18     2337.86     2306.69     30.66 o
  -1  -2  18      757.01      747.92     12.12 o
   0  -2  18     3968.23     3896.49     42.37 o
   1  -2  18      154.39      159.61      9.11 o
   2  -2  18     1660.84     1540.51     19.22 o
   3  -2  18       54.48       33.73      3.87 o
   4  -2  18      110.58      108.77      5.86 o
   5  -2  18       10.87        8.39      6.59 o
   6  -2  18        3.05        5.02      5.03 o
  -6  -1  18       43.49       46.66     16.52 o
  -5  -1  18        9.68       -5.04      7.00 o
  -4  -1  18      407.27      335.89     12.40 o
  -3  -1  18      134.31      120.59      5.67 o
  -2  -1  18      246.37      279.50     10.36 o
  -1  -1  18      140.71      172.55     11.81 o
   0  -1  18      189.17      176.25      7.85 o
   1  -1  18      671.84      612.37      9.37 o
   2  -1  18      543.33      578.53      9.54 o
   3  -1  18       76.34       61.36      7.27 o
   4  -1  18      555.19      562.37     22.21 o
   5  -1  18      245.92      250.81      8.78 o
   6  -1  18        5.57       10.95      5.04 o
   7  -1  18        2.34       -0.69      5.93 o
  -6   0  18       13.21       16.91     10.16 o
  -5   0  18       25.18       31.88      8.27 o
  -4   0  18      493.05      445.32     14.19 o
  -3   0  18      763.03      760.00     14.46 o
  -2   0  18     1405.46     1406.03     18.80 o
  -1   0  18     1628.04     1539.02     17.94 o
   0   0  18      638.24      799.27     16.38 o
   1   0  18     1453.00     1450.46     16.13 o
   2   0  18       50.93       40.77      3.46 o
   3   0  18       69.20       70.05      3.96 o
   4   0  18        1.52        3.95      4.02 o
   5   0  18       45.73       42.59      5.74 o
   6   0  18        0.01        8.04      5.83 o
   7   0  18        1.48       -6.53      6.53 o
  -6   1  18        1.47        7.21      7.93 o
  -5   1  18        2.63       -3.45      7.36 o
  -4   1  18      135.90      136.64      8.53 o
  -3   1  18        0.42       -0.53      3.95 o
  -2   1  18      168.16      212.44      6.54 o
  -1   1  18     2250.53     2318.31     26.30 o
   0   1  18     1777.43     1755.36     19.70 o
   1   1  18     2155.81     2188.02     22.48 o
   2   1  18     3051.03     2796.82     29.52 o
   3   1  18      271.65      291.14      6.42 o
   4   1  18      189.44      178.62      7.44 o
   5   1  18      176.04      184.12      8.76 o
   6   1  18      111.13      121.44      7.27 o
   7   1  18        0.15       -5.50      5.50 o
  -6   2  18        2.54       10.53      8.44 o
  -5   2  18       84.88       72.49      9.84 o
  -4   2  18      147.33      139.08      9.26 o
  -3   2  18      849.75      763.21     15.00 o
  -2   2  18      957.85      884.61     13.74 o
  -1   2  18      911.22      938.60     12.52 o
   0   2  18       98.02      109.18      5.18 o
   1   2  18      727.45      722.70      9.83 o
   2   2  18      935.04      874.35     11.28 o
   3   2  18      209.88      192.28      5.54 o
   4   2  18      461.31      421.01     10.35 o
   5   2  18       82.85       74.98      6.34 o
   6   2  18        8.75        7.90      4.80 o
   7   2  18       15.08       14.82     12.00 o
  -6   3  18        0.95        1.95      7.98 o
  -5   3  18        4.74       10.06      8.09 o
  -4   3  18      359.46      406.20     12.31 o
  -3   3  18      755.24      787.09     15.48 o
  -2   3  18     1278.43     1367.47     21.93 o
  -1   3  18      572.36      542.77      9.34 o
   0   3  18     4113.85     4130.78     41.70 o
   1   3  18     2404.83     2369.20     24.19 o
   2   3  18      649.89      678.97      9.54 o
   3   3  18     2297.47     2496.42     24.49 o
   4   3  18       25.35       11.46      4.22 o
   5   3  18        6.33        2.56      6.94 o
   6   3  18       10.71       13.72      4.87 o
   7   3  18        0.56       -2.67      4.41 o
  -6   4  18       10.31       12.81      8.72 o
  -5   4  18       23.00       24.77      8.98 o
  -4   4  18       30.55       22.08      6.15 o
  -3   4  18        4.28       -3.30      4.64 o
  -2   4  18        0.72       -3.86      3.86 o
  -1   4  18      395.63      387.28      8.14 o
   0   4  18        0.95       -2.48      2.48 o
   1   4  18     2008.01     1888.37     19.28 o
   2   4  18        0.47       -2.49      2.49 o
   3   4  18     3216.14     3240.39     40.39 o
   4   4  18        9.50       23.04      3.98 o
   5   4  18      421.51      427.87     10.44 o
   6   4  18       39.82       37.07      4.94 o
   7   4  18        5.98       10.99      4.15 o
  -5   5  18       55.82       59.88     10.35 o
  -4   5  18       15.95       17.46      5.57 o
  -3   5  18     1420.25     1374.67     26.61 o
  -2   5  18      619.59      638.64     14.03 o
  -1   5  18     2153.83     2096.52     24.73 o
   0   5  18      431.72      391.51      7.92 o
   1   5  18      665.06      693.47      9.43 o
   2   5  18      159.59      171.39      5.17 o
   3   5  18        2.53       -3.06      3.06 o
   4   5  18        1.14       -1.14      3.38 o
   5   5  18       11.98       12.59      4.38 o
   6   5  18       12.47       22.41      4.28 o
   7   5  18        4.14        4.60      4.03 o
  -5   6  18        0.09       -6.01     10.75 o
  -4   6  18        3.20        6.07      7.54 o
  -3   6  18      127.33      130.51      8.44 o
  -2   6  18      110.97      141.38      7.24 o
  -1   6  18      236.55      232.34      8.97 o
   0   6  18     2038.42     1936.28     26.41 o
   1   6  18       77.54       77.63      3.91 o
   2   6  18     1704.96     1628.89     18.99 o
   3   6  18       80.53       76.99      3.73 o
   4   6  18      518.72      555.28     10.83 o
   5   6  18       38.53       44.47      5.01 o
   6   6  18       19.40       34.72      4.62 o
   7   6  18        9.47       13.98      4.73 o
  -5   7  18        0.73       15.09     13.01 o
  -4   7  18      166.69      151.83     13.61 o
  -3   7  18       39.43       41.08     10.84 o
  -2   7  18      347.28      338.84     10.91 o
  -1   7  18       27.68       27.96      5.77 o
   0   7  18        0.39       -3.27      3.27 o
   1   7  18       24.50       13.18      3.33 o
   2   7  18       54.14       43.08      3.68 o
   3   7  18      260.17      240.71      6.34 o
   4   7  18      263.06      291.54      7.97 o
   5   7  18      138.33      135.92      6.72 o
   6   7  18        7.42       13.72      4.87 o
   7   7  18        2.83        5.14      4.51 o
  -5   8  18        0.01       17.65     14.00 o
  -4   8  18       32.23       41.51     14.10 o
  -3   8  18      145.75      186.49     13.70 o
  -2   8  18       88.23       64.72      8.06 o
  -1   8  18     1194.30     1183.00     26.87 o
   0   8  18      119.37      107.61      7.55 o
   1   8  18     1212.95     1236.82     21.20 o
   2   8  18      143.81      129.13      5.17 o
   3   8  18      288.51      293.57      7.31 o
   4   8  18       44.13       39.81      4.84 o
   5   8  18        1.63        1.63      5.28 o
   6   8  18        8.68        7.43      7.12 o
   7   8  18        7.20        9.04      4.92 o
  -4   9  18        0.32        1.68     12.82 o
  -3   9  18       11.45      -10.85     11.83 o
  -2   9  18       51.03       29.88     10.11 o
  -1   9  18       21.27       16.17      6.87 o
   0   9  18      139.40      139.83      9.48 o
   1   9  18      752.26      787.81     16.27 o
   2   9  18      349.40      327.13      8.24 o
   3   9  18      156.63      174.44      6.45 o
   4   9  18      190.02      219.20      8.50 o
   5   9  18       21.17       30.39      5.62 o
   6   9  18       43.28       66.74      6.44 o
   7   9  18        1.29       -0.84      4.90 o
  -4  10  18       21.67       19.52     14.30 o
  -3  10  18        3.82       -7.20     12.82 o
  -2  10  18      266.10      248.30     23.17 o
  -1  10  18       33.14       31.39      7.76 o
   0  10  18      134.98      130.35      9.79 o
   1  10  18       37.02       36.64      5.84 o
   2  10  18       14.31       24.10      4.55 o
   3  10  18        8.55       15.33      4.76 o
   4  10  18       75.60       84.33      8.24 o
   5  10  18        3.82        2.28      5.10 o
   6  10  18      101.50      114.63      7.93 o
  -3  11  18        2.91        1.68     12.42 o
  -2  11  18      151.96      191.08     21.69 o
  -1  11  18        1.99       -2.72     18.54 o
   0  11  18      624.97      616.98     23.25 o
   1  11  18       81.39       87.11      7.33 o
   2  11  18      132.25      157.04      8.07 o
   3  11  18      319.06      312.28     11.05 o
   4  11  18        0.35       -1.75      5.29 o
   5  11  18        5.37        3.76      6.10 o
   6  11  18        7.28        8.09      6.37 o
  -3  12  18       42.13       39.54     15.18 o
  -2  12  18        0.50       11.24     14.30 o
  -1  12  18       27.28        5.08      9.48 o
   0  12  18       40.83       54.33     10.57 o
   1  12  18      214.73      209.56     14.44 o
   2  12  18       54.00       44.86      6.96 o
   3  12  18      174.91      165.86      9.32 o
   4  12  18       13.21       18.75      6.28 o
   5  12  18       47.55       87.51      8.89 o
   6  12  18       13.47       18.72      7.00 o
  -2  13  18       19.29       18.34     15.87 o
  -1  13  18       56.64       74.12     12.54 o
   0  13  18      166.34      197.19     15.55 o
   1  13  18       33.59       32.12     10.25 o
   2  13  18       64.81       50.78     15.38 o
   3  13  18        0.89       -7.76      8.20 o
   4  13  18       23.89        9.69     12.67 o
   5  13  18       26.41       23.20      9.37 o
  -1  14  18       40.23       37.52     11.32 o
   0  14  18       50.64       56.86     16.42 o
   1  14  18        7.77        0.92      9.75 o
   2  14  18      154.26      177.87     21.20 o
   3  14  18       88.20       82.23     17.25 o
   4  14  18       65.34       65.90     11.61 o
   5  14  18       23.75       32.50     10.46 o
   0  15  18        0.19        8.84     10.84 o
   1  15  18       45.43       30.88     17.30 o
   2  15  18      103.12      106.09     19.62 o
   3  15  18       10.51        4.44     14.20 o
   4  15  18       29.88       38.95     15.28 o
  -2 -13  19       16.69        3.45     15.97 o
  -1 -13  19        0.33       -6.68     10.24 o
   0 -13  19       39.41       27.04     11.14 o
  -4 -12  19        5.58        2.37     14.40 o
  -3 -12  19       29.36       11.34     15.58 o
  -2 -12  19        5.13        8.97     15.58 o
  -1 -12  19       27.26       16.97     10.55 o
   0 -12  19       59.74       65.28     12.67 o
   1 -12  19        1.23       28.89     15.58 o
   2 -12  19        4.81        1.38     15.18 o
  -4 -11  19        2.58       -5.03     13.41 o
  -3 -11  19        3.12       -4.14     13.80 o
  -2 -11  19        9.44       21.00     14.99 o
  -1 -11  19       36.17       23.08     10.59 o
   0 -11  19       38.83       39.82     12.03 o
   1 -11  19        2.14        1.63     10.80 o
   2 -11  19       39.95       31.65     16.17 o
  -5 -10  19        2.42       -7.79     12.62 o
  -4 -10  19        7.82       16.37     14.30 o
  -3 -10  19       51.52       84.50     17.06 o
  -2 -10  19        6.29        2.71      8.78 o
  -1 -10  19      100.42      117.60     17.11 o
   0 -10  19        6.85       17.00      9.97 o
   1 -10  19       23.76       11.10     12.87 o
   2 -10  19        0.46      -12.13     12.13 o
   3 -10  19        5.16       -3.65      8.65 o
  -5  -9  19        2.64       27.02     13.51 o
  -4  -9  19        0.67       -8.38     11.93 o
  -3  -9  19      115.29      112.62     13.75 o
  -2  -9  19        0.14      -10.38     12.08 o
  -1  -9  19      162.34      158.27     21.79 o
   0  -9  19       13.47       11.99      9.21 o
   1  -9  19       72.68       54.45     10.60 o
   2  -9  19       27.95        2.17     13.61 o
   3  -9  19        0.77       -0.49      6.92 o
   4  -9  19       38.40       45.38      8.55 o
  -5  -8  19        1.30        3.94     13.11 o
  -4  -8  19       58.01       56.40     15.48 o
  -3  -8  19       30.16       22.24     17.01 o
  -2  -8  19        0.17        5.88      6.81 o
  -1  -8  19       20.57       11.61      7.24 o
   0  -8  19        0.19        2.26      6.38 o
   1  -8  19      121.40       91.46      9.41 o
   2  -8  19      212.45      217.09     15.09 o
   3  -8  19        2.39        7.03      8.14 o
   4  -8  19       73.78       88.25     10.95 o
  -6  -7  19       22.07       22.93      9.47 o
  -5  -7  19        1.92       -1.83      8.17 o
  -4  -7  19       68.10       70.31      8.44 o
  -3  -7  19        0.41        4.26      6.58 o
  -2  -7  19      753.42      758.61     27.10 o
  -1  -7  19      116.00      132.84      9.55 o
   0  -7  19      494.82      479.02     20.86 o
   1  -7  19       60.99       79.66      7.38 o
   2  -7  19      102.59      113.32      8.30 o
   3  -7  19        7.12        6.26      5.60 o
   4  -7  19        3.21        3.31      8.66 o
   5  -7  19        2.40       10.14      7.93 o
  -6  -6  19        7.81       -1.90      8.50 o
  -5  -6  19        2.82       -7.56      7.56 o
  -4  -6  19        1.68       -3.96      5.95 o
  -3  -6  19      180.63      180.95     10.67 o
  -2  -6  19      399.90      353.76     12.29 o
  -1  -6  19      339.55      356.15     14.00 o
   0  -6  19       65.16       45.11      6.30 o
   1  -6  19      506.91      492.49     12.91 o
   2  -6  19        2.21       -4.39      4.39 o
   3  -6  19      271.34      291.78      9.96 o
   4  -6  19        0.19       -0.38      4.57 o
   5  -6  19       24.25       23.45      6.77 o
  -6  -5  19       16.93        4.14      8.33 o
  -5  -5  19      100.22      112.91     11.31 o
  -4  -5  19       34.24       44.29      7.30 o
  -3  -5  19      983.40      963.70     23.82 o
  -2  -5  19        0.62       -0.67      4.96 o
  -1  -5  19      976.72      988.41     18.71 o
   0  -5  19        0.95        2.80      4.42 o
   1  -5  19        0.02       -3.62      3.62 o
   2  -5  19       10.56       10.52      4.00 o
   3  -5  19       63.42       47.07      5.55 o
   4  -5  19       18.35       15.77      4.81 o
   5  -5  19        0.67       -3.08      5.64 o
  -6  -4  19       14.09       10.56      8.03 o
  -5  -4  19       10.91        8.92      7.77 o
  -4  -4  19      122.67      131.05      9.79 o
  -3  -4  19      157.94      173.88      7.32 o
  -2  -4  19      431.18      392.18     10.04 o
  -1  -4  19      384.64      360.75      8.86 o
   0  -4  19     1663.52     1590.20     30.02 o
   1  -4  19        1.17       -2.12      3.78 o
   2  -4  19     1326.13     1300.91     18.85 o
   3  -4  19       14.72       12.62      4.16 o
   4  -4  19       10.83       14.56      5.65 o
   5  -4  19       12.13       20.39      6.18 o
   6  -4  19        0.22        5.22      5.78 o
  -6  -3  19       69.35       78.40     10.38 o
  -5  -3  19        0.14        1.54      7.38 o
  -4  -3  19      541.81      527.99     16.03 o
  -3  -3  19        0.47        1.91      4.24 o
  -2  -3  19       14.08       12.21      4.55 o
  -1  -3  19       25.23       18.10      3.63 o
   0  -3  19       38.26       33.76      3.42 o
   1  -3  19      261.95      260.44      6.53 o
   2  -3  19      226.24      242.73      7.24 o
   3  -3  19       27.20       33.96      4.82 o
   4  -3  19      130.86      145.14      7.86 o
   5  -3  19       78.94       73.24      6.94 o
   6  -3  19        0.01        3.10      5.43 o
  -6  -2  19        5.44       10.52      8.09 o
  -5  -2  19       37.25       58.67      9.43 o
  -4  -2  19      257.88      214.79     10.94 o
  -3  -2  19      999.90     1004.61     18.30 o
  -2  -2  19      677.86      663.79     12.74 o
  -1  -2  19     1573.06     1563.84     20.81 o
   0  -2  19      694.07      739.74     10.93 o
   1  -2  19      847.08      891.77     12.21 o
   2  -2  19       61.96       81.53      4.35 o
   3  -2  19       47.38       48.89      5.24 o
   4  -2  19        0.23        5.23      5.12 o
   5  -2  19       16.95       36.09      5.92 o
   6  -2  19        4.39        3.28      5.26 o
  -6  -1  19       10.30       23.39      8.43 o
  -5  -1  19        6.92       -1.77      7.25 o
  -4  -1  19       27.60       12.11      5.86 o
  -3  -1  19        6.92       -4.22      4.22 o
  -2  -1  19      101.83      115.43      5.68 o
  -1  -1  19     1527.48     1510.69     20.06 o
   0  -1  19     1988.83     1858.48     20.95 o
   1  -1  19     1577.32     1581.17     19.52 o
   2  -1  19     1136.40     1057.98     14.56 o
   3  -1  19      197.47      199.80      6.74 o
   4  -1  19      174.08      190.70      8.03 o
   5  -1  19       36.47       53.75      8.73 o
   6  -1  19       35.03       34.11      9.16 o
  -6   0  19       30.36       41.43      9.47 o
  -5   0  19      131.62      136.35     13.51 o
  -4   0  19      186.69      223.21     11.07 o
  -3   0  19      586.15      524.02     11.90 o
  -2   0  19      861.05      919.87     15.46 o
  -1   0  19      417.21      447.12      9.15 o
   0   0  19      294.42      297.18     10.11 o
   1   0  19      140.47      145.34      4.70 o
   2   0  19      355.74      312.52      8.20 o
   3   0  19        2.39       -2.93      2.93 o
   4   0  19      118.41      116.54      6.45 o
   5   0  19       10.00        0.08      6.18 o
   6   0  19        9.41       12.90      6.26 o
   7   0  19        0.06       -3.16      6.01 o
  -6   1  19        2.62        1.82     10.35 o
  -5   1  19       61.92       67.54      9.93 o
  -4   1  19      402.00      412.08     13.97 o
  -3   1  19       31.00       33.77      5.53 o
  -2   1  19     1396.20     1376.67     20.39 o
  -1   1  19       32.12       40.57      7.93 o
   0   1  19     3941.08     3860.66     39.22 o
   1   1  19     1753.83     1739.64     18.82 o
   2   1  19      601.57      630.00     11.80 o
   3   1  19       75.37       72.47      3.89 o
   4   1  19       15.69        0.85      4.08 o
   5   1  19       37.10       25.39      5.61 o
   6   1  19        2.02        6.00      5.84 o
   7   1  19       11.68        3.15      6.90 o
  -6   2  19       11.92       -1.11      7.95 o
  -5   2  19       90.99      102.95     12.92 o
  -4   2  19       22.60       21.63      6.11 o
  -3   2  19       85.99       69.94      7.77 o
  -2   2  19      331.27      334.63     12.02 o
  -1   2  19      758.90      794.55     12.69 o
   0   2  19      241.40      215.56      6.55 o
   1   2  19     1882.48     1763.51     19.10 o
   2   2  19      110.97      133.23      4.55 o
   3   2  19      928.67      963.68     15.43 o
   4   2  19      107.78       99.89      5.89 o
   5   2  19      487.96      502.57     13.33 o
   6   2  19       39.60       23.66      5.46 o
   7   2  19        0.05        2.01      5.70 o
  -6   3  19        0.27       -7.91      7.91 o
  -5   3  19      168.13      192.85     13.57 o
  -4   3  19        7.27       21.90      5.56 o
  -3   3  19      681.89      663.95     18.00 o
  -2   3  19      508.28      502.51     19.71 o
  -1   3  19     1304.26     1220.48     16.08 o
   0   3  19      160.31      135.94      4.86 o
   1   3  19      908.00      905.50     11.76 o
   2   3  19       24.15       26.70      3.27 o
   3   3  19      409.96      409.73      7.74 o
   4   3  19        3.36        2.84      3.63 o
   5   3  19       44.84       43.56      5.90 o
   6   3  19       17.86       15.68      7.44 o
   7   3  19        1.55        5.43      9.23 o
  -6   4  19        0.06       -1.38     11.34 o
  -5   4  19        0.39       -5.68      7.76 o
  -4   4  19        5.44        7.78      5.64 o
  -3   4  19      245.27      237.35     10.57 o
  -2   4  19      252.29      246.67      9.56 o
  -1   4  19      597.73      608.57     10.38 o
   0   4  19     3847.67     3854.85     39.84 o
   1   4  19      147.49      126.74      4.18 o
   2   4  19     3791.67     3708.28     36.23 o
   3   4  19       21.39       32.50      3.35 o
   4   4  19      461.84      508.67     13.05 o
   5   4  19        2.52       -1.93      4.06 o
   6   4  19       24.07       29.64      4.61 o
   7   4  19        7.75        4.58      4.58 o
  -5   5  19        1.92        0.70      8.21 o
  -4   5  19      386.33      374.50     12.72 o
  -3   5  19        2.54        1.92      6.25 o
  -2   5  19      547.76      497.98     12.44 o
  -1   5  19       29.31       27.40      5.02 o
   0   5  19      114.53       96.29      4.77 o
   1   5  19      354.69      299.14      6.30 o
   2   5  19      253.71      229.78      6.07 o
   3   5  19       45.67       31.56      4.58 o
   4   5  19      195.23      191.39      6.72 o
   5   5  19      388.79      352.29     11.31 o
   6   5  19        3.62        3.88      4.53 o
   7   5  19       23.20       33.79      6.90 o
  -5   6  19       12.18       25.34     12.82 o
  -4   6  19       27.52       35.66      9.72 o
  -3   6  19      493.01      527.31     15.33 o
  -2   6  19      106.45       74.10      6.40 o
  -1   6  19     2026.78     2115.62     32.40 o
   0   6  19      239.35      215.58      6.58 o
   1   6  19     2649.63     2651.72     27.11 o
   2   6  19        5.03       -3.74      3.74 o
   3   6  19      462.53      486.14      8.90 o
   4   6  19       34.39       35.08      4.15 o
   5   6  19       20.77       17.43      4.64 o
   6   6  19        2.16       -4.36      4.36 o
   7   6  19        0.04       -2.86      4.53 o
  -5   7  19        4.78       24.55     13.21 o
  -4   7  19        2.21      -11.44     11.44 o
  -3   7  19       10.89        9.59      8.40 o
  -2   7  19       32.68       18.70      6.48 o
  -1   7  19      106.23      106.62     14.24 o
   0   7  19      398.69      358.24     11.34 o
   1   7  19      325.35      325.98      7.87 o
   2   7  19     1043.36     1012.72     14.47 o
   3   7  19      373.10      372.83      8.09 o
   4   7  19      158.58      162.03      6.81 o
   5   7  19        6.57       11.13      5.00 o
   6   7  19       38.82       45.34      5.81 o
   7   7  19        1.40       -4.50      4.50 o
  -4   8  19      117.57      131.83     18.24 o
  -3   8  19      104.27       71.21     10.65 o
  -2   8  19      327.26      317.50     13.66 o
  -1   8  19       25.44       16.80      8.64 o
   0   8  19      339.56      366.09     16.83 o
   1   8  19        0.46       -3.14      4.27 o
   2   8  19       40.35       27.13      3.82 o
   3   8  19        0.05       -3.41      3.41 o
   4   8  19      190.33      190.92      7.51 o
   5   8  19        6.39        5.61      4.90 o
   6   8  19       45.37       57.64      6.23 o
   7   8  19       10.09        0.32      5.52 o
  -4   9  19       17.11       16.37     13.51 o
  -3   9  19        1.42       20.41     13.41 o
  -2   9  19      323.02      317.65     27.95 o
  -1   9  19      134.34      149.75     10.25 o
   0   9  19      644.18      633.00     18.76 o
   1   9  19     1138.24     1015.92     27.62 o
   2   9  19      186.14      192.18      7.06 o
   3   9  19      628.30      596.13     11.58 o
   4   9  19       41.80       46.15      5.38 o
   5   9  19      133.23      163.37      8.51 o
   6   9  19        0.74        5.21      5.23 o
   7   9  19        1.78        7.42     10.66 o
  -4  10  19        4.70      -12.03     12.03 o
  -3  10  19       59.76       59.85     16.37 o
  -2  10  19        0.03       -0.24      8.33 o
  -1  10  19       15.77        0.05      9.12 o
   0  10  19       44.88       35.01      7.31 o
   1  10  19       41.30       36.17      5.59 o
   2  10  19       76.55       74.10      5.96 o
   3  10  19      421.68      466.29     13.14 o
   4  10  19        3.27       -2.41      4.46 o
   5  10  19       15.33       12.12      5.54 o
   6  10  19       71.94       81.02      7.30 o
  -3  11  19       77.82       93.27     18.54 o
  -2  11  19       33.45       61.62     16.66 o
  -1  11  19      240.11      233.48     22.73 o
   0  11  19      404.81      450.31     20.57 o
   1  11  19      159.56      157.11      9.29 o
   2  11  19      358.72      325.48     10.99 o
   3  11  19        0.13       -0.93      4.70 o
   4  11  19       13.72       13.40      6.58 o
   5  11  19       24.30       21.44      6.59 o
   6  11  19        9.59        8.89      5.99 o
  -3  12  19       22.53       13.01     14.69 o
  -2  12  19        0.11      -13.01     13.01 o
  -1  12  19       54.26       39.37     10.84 o
   0  12  19      110.81      124.56     13.04 o
   1  12  19        9.60       13.61      9.26 o
   2  12  19      158.65      192.70     14.01 o
   3  12  19        9.92        8.41      7.66 o
   4  12  19       74.93       81.21      9.20 o
   5  12  19       11.85       13.69      6.99 o
   6  12  19        5.32       15.45      6.94 o
  -2  13  19       28.22       25.64     16.27 o
  -1  13  19       54.89       60.06     12.27 o
   0  13  19        0.99       -2.83      9.58 o
   1  13  19      141.58      160.91     14.40 o
   2  13  19       64.99       66.65     15.28 o
   3  13  19        2.98       -4.00      9.76 o
   4  13  19       56.19       69.33     11.25 o
   5  13  19       21.84       19.16     15.28 o
  -1  14  19       51.55       67.24     12.37 o
   0  14  19       11.88       39.13     11.57 o
   1  14  19      174.23      194.44     16.06 o
   2  14  19        4.17       -7.30     12.72 o
   3  14  19       55.01       58.17     16.07 o
   4  14  19       32.56       22.90     16.12 o
   5  14  19        2.83       -8.88      8.88 o
   0  15  19        8.81       10.15     17.85 o
   1  15  19       31.11       42.00     16.47 o
   2  15  19        5.40      -11.54     13.51 o
   3  15  19       36.50       23.07     15.58 o
   4  15  19       16.26       12.42     13.80 o
  -2 -13  20        4.18      -11.34     15.18 o
  -1 -13  20        0.07       -1.13     19.08 o
  -3 -12  20       13.79       13.51     15.87 o
  -2 -12  20       25.94       17.55     15.87 o
  -1 -12  20       11.60       18.12     10.85 o
   0 -12  20       14.62       19.85     21.10 o
   1 -12  20       10.23       18.83     15.58 o
  -4 -11  20        0.47       -7.99     13.80 o
  -3 -11  20        7.92       21.00     15.87 o
  -2 -11  20        9.15       -5.03     14.00 o
  -1 -11  20       46.38       56.08     16.17 o
   0 -11  20       23.51       28.13     11.08 o
   1 -11  20       26.09       36.10     12.08 o
   2 -11  20       15.98       38.85     16.66 o
  -5 -10  20        6.38       -1.18     14.00 o
  -4 -10  20        6.95        9.07     14.10 o
  -3 -10  20        0.10        4.83     13.90 o
  -2 -10  20        5.52       -0.28      8.92 o
  -1 -10  20        3.08        0.79      9.05 o
   0 -10  20       14.09       -1.38      9.41 o
   1 -10  20       37.12       23.48     10.49 o
   2 -10  20       27.51       43.48     16.17 o
   3 -10  20        4.64       -2.22     11.69 o
  -5  -9  20        0.35       26.82     14.20 o
  -4  -9  20      109.95      103.43     17.65 o
  -3  -9  20        0.42        8.58     13.41 o
  -2  -9  20      165.84      178.04     13.80 o
  -1  -9  20       28.76       26.45      9.25 o
   0  -9  20      146.68      165.58     14.08 o
   1  -9  20       98.43       83.90     11.40 o
   2  -9  20        4.53        9.66     13.21 o
   3  -9  20       12.39       10.21     12.57 o
   4  -9  20        7.55       10.25      8.91 o
  -5  -8  20        1.79       10.65     12.92 o
  -4  -8  20        0.11       -7.30     11.73 o
  -3  -8  20        1.11        7.60     12.47 o
  -2  -8  20       44.98       32.83      7.51 o
  -1  -8  20       92.03       96.98      9.07 o
   0  -8  20       67.34       63.47      8.25 o
   1  -8  20      103.97      121.77     14.59 o
   2  -8  20        0.08       -5.71     12.08 o
   3  -8  20       49.36       63.79      9.91 o
   4  -8  20        4.56        1.81      8.09 o
  -6  -7  20        2.13        0.39     11.83 o
  -5  -7  20       91.28       92.09     15.97 o
  -4  -7  20        2.33       -1.48     12.03 o
  -3  -7  20      314.86      323.40     17.17 o
  -2  -7  20       68.70       92.37      9.31 o
  -1  -7  20       87.80       76.26      8.54 o
   0  -7  20       59.89       54.84     13.37 o
   1  -7  20        0.08       -1.81      5.70 o
   2  -7  20        3.77        8.26      6.04 o
   3  -7  20       28.17       19.36      9.71 o
   4  -7  20        5.31       -0.68      7.85 o
   5  -7  20        5.53        9.74      9.28 o
  -6  -6  20        0.06       -3.58      8.57 o
  -5  -6  20        8.28        0.10      8.07 o
  -4  -6  20        9.41       22.94     10.51 o
  -3  -6  20        2.72       -0.30      6.34 o
  -2  -6  20      146.62      160.99     10.20 o
  -1  -6  20        7.25       -1.36      6.35 o
   0  -6  20      808.22      829.44     28.41 o
   1  -6  20       78.36       61.67      7.14 o
   2  -6  20      208.49      218.61      9.16 o
   3  -6  20       65.30       54.60      5.95 o
   4  -6  20        2.22        3.55      5.29 o
   5  -6  20        4.30        0.65     12.21 o
  -6  -5  20       43.01       41.15     10.35 o
  -5  -5  20       10.06       11.77      8.19 o
  -4  -5  20       21.14       19.17      6.61 o
  -3  -5  20        5.45        2.26      6.42 o
  -2  -5  20       24.86       22.54      5.87 o
  -1  -5  20       32.81       42.27      7.33 o
   0  -5  20      201.25      213.85      8.97 o
   1  -5  20       18.84       11.34      4.97 o
   2  -5  20      231.33      227.81      9.36 o
   3  -5  20      166.72      158.93      7.55 o
   4  -5  20       88.91       96.08      6.52 o
   5  -5  20       11.14        7.70      6.03 o
  -6  -4  20        0.97       -2.90      7.94 o
  -5  -4  20       27.67       42.43      9.22 o
  -4  -4  20      166.59      150.79      9.55 o
  -3  -4  20     1160.16     1115.24     26.21 o
  -2  -4  20      403.95      339.18     11.77 o
  -1  -4  20     1090.50     1074.77     19.88 o
   0  -4  20       76.45       83.75      6.14 o
   1  -4  20      192.98      201.82      7.25 o
   2  -4  20       15.83       19.75      4.09 o
   3  -4  20       89.65       73.36      6.53 o
   4  -4  20        7.03        0.40      4.25 o
   5  -4  20        4.80        5.89      5.82 o
   6  -4  20        1.65       -5.63      5.63 o
  -6  -3  20        0.44       -7.67      7.67 o
  -5  -3  20        0.06        9.02      8.37 o
  -4  -3  20        0.76       -5.82      5.82 o
  -3  -3  20       41.29       62.85      5.77 o
  -2  -3  20       29.71       22.62      5.51 o
  -1  -3  20      684.34      679.09     13.15 o
   0  -3  20      655.05      628.27     12.73 o
   1  -3  20     1985.53     1860.99     26.22 o
   2  -3  20      323.24      335.16     10.03 o
   3  -3  20      247.09      264.46      9.04 o
   4  -3  20       41.68       56.07     10.91 o
   5  -3  20        0.10        1.69      5.38 o
   6  -3  20        7.47        4.52      5.68 o
  -6  -2  20        8.22        7.86      8.24 o
  -5  -2  20      134.34      116.13     18.78 o
  -4  -2  20       50.30       57.68      7.59 o
  -3  -2  20      716.52      695.20     16.38 o
  -2  -2  20      424.14      407.16     11.08 o
  -1  -2  20      170.74      188.61      7.82 o
   0  -2  20        3.77        2.78      2.78 o
   1  -2  20       28.39       16.85      3.29 o
   2  -2  20       89.27      104.61      4.86 o
   3  -2  20       42.02       37.81      4.76 o
   4  -2  20      126.60      119.31     10.47 o
   5  -2  20        0.31       -5.90      5.90 o
   6  -2  20       13.94       27.17      7.45 o
  -6  -1  20       12.78       16.69      8.75 o
  -5  -1  20        8.16        2.01      7.80 o
  -4  -1  20      209.79      240.32     11.39 o
  -3  -1  20      241.76      245.17     10.11 o
  -2  -1  20     1240.42     1195.84     20.71 o
  -1  -1  20      106.25      133.64      5.58 o
   0  -1  20     2240.79     2224.03     25.87 o
   1  -1  20     1134.92     1137.39     15.53 o
   2  -1  20      569.71      616.92     10.45 o
   3  -1  20      142.37      165.37      8.67 o
   4  -1  20       11.07       12.16      5.31 o
   5  -1  20       30.25       34.43      7.06 o
   6  -1  20        0.11        3.67      8.30 o
  -6   0  20        3.26       10.10      8.41 o
  -5   0  20       26.27       27.71      8.68 o
  -4   0  20      134.38      132.46      8.79 o
  -3   0  20        1.91       -4.91      4.91 o
  -2   0  20      156.61      170.75      7.87 o
  -1   0  20      497.24      555.30      9.89 o
   0   0  20       27.41       31.58      3.22 o
   1   0  20     2341.82     2215.02     23.26 o
   2   0  20       80.05       66.73      4.30 o
   3   0  20      941.71      936.40     14.89 o
   4   0  20       52.21       40.91      6.12 o
   5   0  20       80.66       96.04      8.42 o
   6   0  20       68.98       71.01      8.84 o
   7   0  20        5.95        6.82      9.76 o
  -6   1  20        5.89        1.00      8.04 o
  -5   1  20      152.71      159.94     12.67 o
  -4   1  20       42.77       65.90      7.96 o
  -3   1  20     1373.25     1356.14     25.02 o
  -2   1  20      503.18      523.51     12.52 o
  -1   1  20      824.02      828.24     12.23 o
   0   1  20       37.08       74.34      6.15 o
   1   1  20     1119.20     1197.09     15.08 o
   2   1  20      228.85      227.04      6.04 o
   3   1  20       12.98       14.50      3.47 o
   4   1  20       21.45       20.91      4.77 o
   5   1  20       87.55       85.62      8.07 o
   6   1  20       51.99       81.62      8.14 o
   7   1  20        2.12        1.59      6.37 o
  -6   2  20        0.02        0.68      8.57 o
  -5   2  20       22.15       21.09      9.16 o
  -4   2  20       41.49       54.74      7.10 o
  -3   2  20        0.01       -4.30      4.30 o
  -2   2  20     1085.58     1149.96     20.28 o
  -1   2  20      393.44      363.13      8.36 o
   0   2  20     5351.25     5132.71     51.14 o
   1   2  20      137.86      122.78      4.48 o
   2   2  20     5559.96     5445.81     51.45 o
   3   2  20        0.54        4.01      2.85 o
   4   2  20      287.38      346.90      9.96 o
   5   2  20        0.67       -2.83      4.87 o
   6   2  20       36.65       35.25      7.01 o
   7   2  20       12.22       12.91      6.83 o
  -6   3  20       38.57       38.87      9.71 o
  -5   3  20        5.65        5.71      8.09 o
  -4   3  20      774.60      744.81     20.16 o
  -3   3  20        9.85        4.91      5.26 o
  -2   3  20     1539.83     1394.55     30.00 o
  -1   3  20       14.38       11.56      3.17 o
   0   3  20       75.04       48.13      6.23 o
   1   3  20       24.77       14.04      3.02 o
   2   3  20      400.89      376.07      9.12 o
   3   3  20      398.54      384.17      7.73 o
   4   3  20        3.40        4.21      3.75 o
   5   3  20      137.13      151.74     10.56 o
   6   3  20        0.93        0.48      5.75 o
   7   3  20       16.48       16.74      6.23 o
  -5   4  20       11.00       27.56     10.40 o
  -4   4  20       62.15       61.51      6.88 o
  -3   4  20      715.03      783.35     18.66 o
  -2   4  20       50.51       39.71      5.62 o
  -1   4  20     1102.35     1060.94     19.13 o
   0   4  20      406.92      397.21      8.49 o
   1   4  20     1649.09     1643.06     19.23 o
   2   4  20      196.13      160.20      5.18 o
   3   4  20      260.65      306.41      7.18 o
   4   4  20       53.33       64.13      4.84 o
   5   4  20       54.96       36.48      4.95 o
   6   4  20        1.94        0.58      4.60 o
   7   4  20        0.36       -1.54      4.64 o
  -5   5  20       23.47       28.89     12.82 o
  -4   5  20        0.03        6.34      7.10 o
  -3   5  20      125.32       98.34      7.94 o
  -2   5  20      103.65      111.65      6.96 o
  -1   5  20      199.59      187.03      8.00 o
   0   5  20      571.51      549.49     10.91 o
   1   5  20      393.77      336.05      6.76 o
   2   5  20     1598.94     1530.32     17.54 o
   3   5  20      196.43      185.58      5.88 o
   4   5  20      179.80      197.62      6.93 o
   5   5  20       25.24       34.52      5.03 o
   6   5  20        8.69       11.52      4.98 o
   7   5  20        6.65        7.79      4.89 o
  -5   6  20       20.70        9.17     12.32 o
  -4   6  20       77.57      125.85     12.93 o
  -3   6  20      124.74       94.19     10.49 o
  -2   6  20      730.62      713.04     19.46 o
  -1   6  20       23.53       13.53      5.78 o
   0   6  20       94.63       88.48      4.88 o
   1   6  20        3.36        5.02      5.11 o
   2   6  20        8.48        8.67      3.32 o
   3   6  20        3.95       -1.86      3.28 o
   4   6  20      108.24       99.40      5.81 o
   5   6  20       17.79       13.60      5.11 o
   6   6  20       79.05       88.57      6.74 o
   7   6  20       20.17       25.43      5.47 o
  -5   7  20        1.82       -3.85     12.23 o
  -4   7  20       11.73       25.64     13.51 o
  -3   7  20       29.02       44.26      9.36 o
  -2   7  20      209.94      210.95     11.62 o
  -1   7  20      214.81      212.08     11.56 o
   0   7  20      987.23      918.73     19.49 o
   1   7  20     1579.38     1492.11     22.74 o
   2   7  20      414.96      427.98      8.92 o
   3   7  20      484.58      511.87     10.70 o
   4   7  20        0.07       -1.97      3.93 o
   5   7  20       33.81       49.79      6.03 o
   6   7  20       11.23        2.45      4.85 o
   7   7  20        8.52        5.01      5.00 o
  -4   8  20        3.43       -1.77     12.52 o
  -3   8  20      132.87      111.81     17.55 o
  -2   8  20        0.29       -6.02      6.53 o
  -1   8  20       28.40       14.11      6.59 o
   0   8  20       75.08       57.29      8.09 o
   1   8  20      161.82      140.84      7.04 o
   2   8  20       17.61       12.38      4.04 o
   3   8  20      145.68      139.99      5.98 o
   4   8  20       14.13       20.47      4.86 o
   5   8  20      108.86      116.41      7.48 o
   6   8  20        0.63        7.36      5.11 o
   7   8  20        3.84        7.63      6.24 o
  -4   9  20        2.50       10.45     13.71 o
  -3   9  20      157.50      181.32     20.71 o
  -2   9  20      112.71      113.43     12.37 o
  -1   9  20      413.02      414.11     15.68 o
   0   9  20      119.46      125.40      9.79 o
   1   9  20      299.98      277.30     11.11 o
   2   9  20      388.58      366.26      9.58 o
   3   9  20       31.15       19.54      5.74 o
   4   9  20        4.51        4.95      4.55 o
   5   9  20       19.74       20.64      5.72 o
   6   9  20       33.57       34.60      6.07 o
  -3  10  20        5.09       16.07     14.10 o
  -2  10  20        0.30       -8.46      8.46 o
  -1  10  20       24.01       35.15      9.93 o
   0  10  20      265.55      273.75     16.45 o
   1  10  20        0.96        0.93      5.13 o
   2  10  20      648.98      610.03     13.66 o
   3  10  20       45.57       42.85      5.60 o
   4  10  20       91.52      108.45      7.98 o
   5  10  20        8.67       -0.04      5.30 o
   6  10  20        1.97       11.51      5.64 o
  -3  11  20       12.43       24.16     15.28 o
  -2  11  20       42.65       65.07     16.76 o
  -1  11  20      112.14      129.67     13.00 o
   0  11  20       15.06       15.98      9.66 o
   1  11  20        4.05       -1.18      8.39 o
   2  11  20       77.93       76.07      6.81 o
   3  11  20       10.55       15.71      5.75 o
   4  11  20       32.70       34.53      6.39 o
   5  11  20       85.81       90.12      8.61 o
   6  11  20       27.85       30.59      6.62 o
  -2  12  20       19.50       12.23     14.00 o
  -1  12  20      183.81      201.58     15.30 o
   0  12  20       37.70       28.30     21.05 o
   1  12  20      359.53      323.35     24.21 o
   2  12  20       11.30        7.99     12.82 o
   3  12  20      163.50      197.51     11.68 o
   4  12  20       88.49      100.91     11.95 o
   5  12  20        0.00       -0.09      6.58 o
   6  12  20        5.88        2.46     12.52 o
  -2  13  20       23.60        4.24     15.09 o
  -1  13  20        4.30       -6.97     10.20 o
   0  13  20        3.21       -5.36      9.17 o
   1  13  20       80.79       87.62     12.59 o
   2  13  20       15.90       16.66     14.10 o
   3  13  20       72.99       76.84     11.98 o
   4  13  20       41.68       55.77     10.84 o
   5  13  20        4.90        2.71      8.71 o
  -1  14  20        1.88       -7.70     10.07 o
   0  14  20       99.35      111.49     14.18 o
   1  14  20       35.46       32.61     11.29 o
   2  14  20       13.54        9.17     13.90 o
   3  14  20        3.92        7.59     14.00 o
   4  14  20        1.39       -8.79      8.79 o
   1  15  20       13.94       24.06     15.87 o
   2  15  20        6.00       26.62     15.68 o
   3  15  20       49.99       46.74     16.76 o
  -3 -12  21       13.59      -14.40     14.40 o
  -2 -12  21        2.26        0.10     14.30 o
  -1 -12  21        3.42       -0.32     10.00 o
   0 -12  21        7.79       -8.85      8.85 o
   1 -12  21        9.26       -2.07     13.31 o
  -4 -11  21       22.81       33.23     15.78 o
  -3 -11  21       17.75       17.16     16.07 o
  -2 -11  21       16.36       -2.66     14.69 o
  -1 -11  21        8.90       25.65     10.74 o
   0 -11  21       10.76        5.96     10.17 o
   1 -11  21       57.01       49.00     16.66 o
   2 -11  21        4.94      -13.71     13.71 o
  -4 -10  21        1.86      -11.24     13.11 o
  -3 -10  21        1.35       -3.25     12.32 o
  -2 -10  21        6.30       -8.85      8.85 o
  -1 -10  21       34.99       18.44     18.68 o
   0 -10  21       28.51       24.88     10.07 o
   1 -10  21       57.64       57.91     11.38 o
   2 -10  21       10.02       19.72     15.38 o
   3 -10  21       40.63       49.37     20.26 o
  -5  -9  21       26.40       45.85     16.27 o
  -4  -9  21        0.99      -12.32     12.32 o
  -3  -9  21       77.29       63.89     16.66 o
  -2  -9  21        5.50       -0.97      8.71 o
  -1  -9  21       20.87        8.72      9.24 o
   0  -9  21       22.22       40.53     10.56 o
   1  -9  21       13.83       12.24     11.19 o
   2  -9  21       23.69       22.78     13.90 o
   3  -9  21        0.45      -11.10     11.10 o
  -5  -8  21        0.23       -8.28     12.52 o
  -4  -8  21        0.86       -4.24     12.62 o
  -3  -8  21       52.91       24.95     14.69 o
  -2  -8  21      141.76      161.61     13.56 o
  -1  -8  21       27.37        8.38     18.24 o
   0  -8  21      191.13      200.35     13.83 o
   1  -8  21        2.28        7.12      8.56 o
   2  -8  21       57.53       56.20     16.37 o
   3  -8  21        5.43        9.53      8.52 o
   4  -8  21        0.30        2.92      9.06 o
  -5  -7  21        0.15        2.37     13.01 o
  -4  -7  21        6.99        6.70     12.42 o
  -3  -7  21        1.19       -0.09      8.21 o
  -2  -7  21       16.87       15.72      7.22 o
  -1  -7  21       45.71       29.19      7.65 o
   0  -7  21       68.51       58.68      8.03 o
   1  -7  21       22.57       19.23      9.76 o
   2  -7  21      118.03      120.99     16.71 o
   3  -7  21      112.41      116.48     11.31 o
   4  -7  21       13.18       -3.59      7.89 o
  -5  -6  21       25.72       39.14     13.61 o
  -4  -6  21      167.45      133.11     17.35 o
  -3  -6  21      102.41      115.43     11.69 o
  -2  -6  21      234.84      224.18     11.78 o
  -1  -6  21      344.06      355.89     14.43 o
   0  -6  21       27.06       19.55      7.05 o
   1  -6  21      123.64      116.17      8.44 o
   2  -6  21        1.68        0.13      5.76 o
   3  -6  21        5.35       11.92      7.80 o
   4  -6  21        0.20       -7.08      7.08 o
   5  -6  21        5.94        1.80      9.91 o
  -6  -5  21        0.81        0.79      8.54 o
  -5  -5  21       41.14       31.91      9.27 o
  -4  -5  21       11.25        7.37      6.52 o
  -3  -5  21        9.79        4.65      6.58 o
  -2  -5  21      305.38      318.95     17.48 o
  -1  -5  21      862.09      832.05     22.05 o
   0  -5  21      158.14      154.90      9.92 o
   1  -5  21      191.20      213.86     10.05 o
   2  -5  21      126.03      133.30      7.83 o
   3  -5  21       43.09       46.36      6.49 o
   4  -5  21       52.62       48.97      5.76 o
   5  -5  21        0.09       -0.13      6.16 o
  -6  -4  21        1.13       -4.96      8.25 o
  -5  -4  21       76.43       67.11     10.34 o
  -4  -4  21       27.42       39.28      7.26 o
  -3  -4  21      163.05      128.72      9.61 o
  -2  -4  21      220.65      216.81      9.90 o
  -1  -4  21      156.76      145.55      9.80 o
   0  -4  21       62.32       67.01      6.83 o
   1  -4  21       65.58       58.53      7.53 o
   2  -4  21      118.77      116.90      7.04 o
   3  -4  21        6.54        5.88      5.02 o
   4  -4  21       43.38       46.06      6.00 o
   5  -4  21        0.21       -3.53      5.72 o
  -6  -3  21        3.87       -4.00      8.26 o
  -5  -3  21       29.75       20.42      9.06 o
  -4  -3  21       47.19       49.15      7.39 o
  -3  -3  21      141.43      145.51     10.13 o
  -2  -3  21      511.96      514.34     14.06 o
  -1  -3  21      756.92      711.53     15.70 o
   0  -3  21      907.41      908.10     17.36 o
   1  -3  21      462.90      458.98     10.41 o
   2  -3  21       49.99       58.90      4.77 o
   3  -3  21      131.91      126.29      7.47 o
   4  -3  21        0.63        2.23      5.53 o
   5  -3  21        0.67       -1.70      6.52 o
   6  -3  21        1.16       -6.68      6.73 o
  -6  -2  21       13.61       12.95      8.60 o
  -5  -2  21       16.87       14.87      8.51 o
  -4  -2  21       32.11       19.58      6.48 o
  -3  -2  21       11.60        0.23      5.48 o
  -2  -2  21       53.24       49.14      6.11 o
  -1  -2  21      216.52      236.57      9.24 o
   0  -2  21       85.25       64.83      5.12 o
   1  -2  21      823.38      786.91     15.79 o
   2  -2  21        7.77       -3.44      3.44 o
   3  -2  21      466.08      455.72     15.60 o
   4  -2  21      107.91       87.10      7.38 o
   5  -2  21       21.67       10.62      6.56 o
   6  -2  21        3.01       -3.67      6.65 o
  -6  -1  21        0.00       -2.75      8.53 o
  -5  -1  21      117.52      125.14     11.85 o
  -4  -1  21       26.68       31.54      6.80 o
  -3  -1  21     1005.89      946.50     19.96 o
  -2  -1  21      177.80      180.23      9.55 o
  -1  -1  21     1814.30     1764.66     23.23 o
   0  -1  21      154.35      176.70      9.84 o
   1  -1  21      445.78      439.18      8.49 o
   2  -1  21        0.69       -2.17      3.45 o
   3  -1  21        2.73        2.77      4.39 o
   4  -1  21       10.79       12.26      5.56 o
   5  -1  21       20.52       26.23      7.22 o
   6  -1  21       42.76       37.72      7.81 o
  -6   0  21        2.12        0.90      8.45 o
  -5   0  21        2.59       -1.23     10.70 o
  -4   0  21       36.85       43.45      7.70 o
  -3   0  21        2.81       -5.17      5.17 o
  -2   0  21     1210.09     1249.13     26.97 o
  -1   0  21      112.85       96.08      4.79 o
   0   0  21     3275.33     3268.42     39.06 o
   1   0  21      119.91      140.31      5.02 o
   2   0  21     1472.46     1535.36     19.71 o
   3   0  21       33.02       23.84      4.38 o
   4   0  21      336.48      339.86     11.42 o
   5   0  21       40.92       38.79      7.01 o
   6   0  21        0.84        3.84      7.41 o
  -6   1  21       78.06       71.39     11.10 o
  -5   1  21        3.32        1.52      8.33 o
  -4   1  21      239.07      215.63     11.07 o
  -3   1  21        0.60       -5.58      5.58 o
  -2   1  21      660.34      605.87     13.95 o
  -1   1  21      121.27      257.23     19.57 o
   0   1  21      201.30      158.41      5.52 o
   1   1  21       66.55       58.45      4.03 o
   2   1  21      203.76      217.36      6.41 o
   3   1  21      238.98      211.61      6.79 o
   4   1  21        6.33        6.42      4.97 o
   5   1  21       19.41       14.94      6.65 o
   6   1  21       13.01       11.15      6.80 o
   7   1  21        0.29       -4.11      7.84 o
  -6   2  21        0.29        0.76     10.65 o
  -5   2  21       15.86       28.03     15.53 o
  -4   2  21       43.03       32.78      6.93 o
  -3   2  21      558.18      581.13     15.58 o
  -2   2  21      228.78      243.67     15.45 o
  -1   2  21     1788.42     1762.22     23.15 o
   0   2  21      290.34      322.76     11.93 o
   1   2  21     1251.62     1298.57     15.45 o
   2   2  21        3.13       14.42      3.39 o
   3   2  21      263.33      297.80      7.35 o
   4   2  21        6.86        4.42      4.50 o
   5   2  21       14.61       15.06      6.32 o
   6   2  21       11.52       12.99      6.37 o
   7   2  21        8.62        6.06      6.52 o
  -5   3  21       49.42       36.63      9.68 o
[truncated: 115,448 more chars]
